# Supplementary material for: SOX9 reprograms endothelial cells by altering the chromatin landscape
Source: Nucleic Acids Res. 2022 Jul 29;50(15):8547–65. doi: 10.1093/nar/gkac652 (PMC9410909; doi:10.1093/nar/gkac652)
Supplement: gkac652_Supplemental_Files [file gkac652_supplemental_files.zip]

Archive with 4 entries (4 files):
- Legends Table S4_Table S5.docx
- Supplemental material.pdf
- Table S4.xlsx
- Table S5.xlsx
