# Supplementary material for: SOX9 reprograms endothelial cells by altering the chromatin landscape
Source: Nucleic Acids Res. 2022 Jul 29;50(15):8547–65. doi: 10.1093/nar/gkac652 (PMC9410909; doi:10.1093/nar/gkac652)
Supplement: gkac652_Supplemental_Files [file gkac652_supplemental_files.zip › Table S4.xlsx]

## Sheet: Sheet1
Gene	log2(GFP FPKM)	log2(SOX9 FPKM)	log2(Ratio)
SNORA24	3.59	-10	-13.59
SNORA52	2.39	-10	-12.39
LINC01358	1.8	-10	-11.8
HSD17B2	1.9	-6.3	-8.2
TNFSF15	5.12	-1.67	-6.78
APLN	7.9	1.15	-6.75
DHRS2	2.47	-4.11	-6.58
IL1A	1.3	-4.99	-6.29
LOC400558	1.24	-5.02	-6.26
CXorf36	4.88	-1.39	-6.26
FLJ41200	3.62	-2.63	-6.25
ANO2	2.39	-3.72	-6.11
MMP10	6.16	0.05	-6.11
TMEM156	1.67	-4.37	-6.04
ADGRF5	3.16	-2.75	-5.91
LINC00565	3.65	-2.19	-5.84
CCL23	3.45	-2.33	-5.78
NEURL3	1.09	-4.63	-5.71
DDIT4L	1.42	-3.98	-5.4
LOC102467226	2.1	-3.21	-5.31
MPP4	3.73	-1.48	-5.2
CCL14	7.11	2.02	-5.09
SPX	1.98	-2.97	-4.95
TNFSF18	4.08	-0.85	-4.93
TNRC18P1	1.21	-3.69	-4.91
DRAXIN	2.36	-2.54	-4.9
IL6	2.92	-1.85	-4.78
IL1RL1	6.73	2.09	-4.64
ESM1	9.49	4.85	-4.64
POU2F2	1.8	-2.78	-4.58
ADTRP	4.39	-0.19	-4.58
FGF16	2.77	-1.79	-4.56
FAM196B	3.16	-1.21	-4.38
SIRPB2	2.97	-1.36	-4.33
G0S2	2.49	-1.81	-4.3
DYSF	5.3	1	-4.3
ANGPT2	5.66	1.43	-4.23
LOC643733	3.53	-0.69	-4.21
HES2	3.7	-0.47	-4.16
HMOX1	6.27	2.12	-4.15
XXYLT1-AS2	1.86	-2.26	-4.13
CXCR4	7.42	3.29	-4.13
TFEC	2.39	-1.73	-4.11
CLEC2B	3.68	-0.39	-4.07
TNFSF4	5.79	1.73	-4.05
FILIP1	2.8	-1.24	-4.04
PPP1R16B	4.5	0.47	-4.03
SOX18	7.34	3.36	-3.98
TSPAN15	5.59	1.64	-3.96
SPHK1	6.61	2.68	-3.93
LIPG	4.38	0.53	-3.85
CD24	2.72	-1.11	-3.83
PALD1	3.97	0.14	-3.83
MSMP	4.66	0.86	-3.8
SEMA3G	1.5	-2.25	-3.75
STYK1	2.86	-0.88	-3.74
STC1	2.94	-0.79	-3.73
CHST15	3.44	-0.24	-3.69
N4BP3	3.86	0.18	-3.68
DLL4	4.03	0.36	-3.67
GIMAP1-GIMAP5	2.46	-1.19	-3.65
MMP1	5	1.35	-3.65
FOXL1	3.25	-0.39	-3.64
FAM124B	5.42	1.78	-3.64
VWF	8.1	4.5	-3.6
LYVE1	1.37	-2.19	-3.56
LDB2	4.64	1.09	-3.55
ADAMTS18	1.83	-1.68	-3.51
OASL	2.8	-0.71	-3.5
SNCAIP	2.63	-0.86	-3.49
MT1L	4.78	1.34	-3.44
PHACTR1	1.11	-2.31	-3.42
VAT1L	2.27	-1.15	-3.42
C10orf111	1.1	-2.32	-3.41
MLIP	1.2	-2.19	-3.39
PGF	8.56	5.18	-3.37
TOX2	3.27	-0.07	-3.34
SLC7A5P1	1.86	-1.47	-3.32
CRTAC1	1.79	-1.52	-3.31
INHBA	4.66	1.34	-3.31
LGALS9	2.77	-0.53	-3.3
HLX	3.59	0.3	-3.3
FBXW4P1	1.31	-1.98	-3.29
RRAD	1.45	-1.84	-3.29
C2CD4B	1.68	-1.61	-3.29
LURAP1L-AS1	1.38	-1.9	-3.28
CCM2L	1.9	-1.36	-3.26
SPNS2	3.61	0.35	-3.26
IPO11-LRRC70,LRRC70	5.59	2.34	-3.25
RSAD2	3.02	-0.23	-3.24
CXCL11	2.34	-0.87	-3.21
GIMAP4	6.92	3.73	-3.19
RGS4	5.16	1.98	-3.18
HOXB9	1.16	-2.01	-3.17
HECW2	5.37	2.22	-3.15
FAM43A	7.46	4.31	-3.15
SEC14L1	7.48	4.34	-3.15
RALA	7.67	4.52	-3.15
LFNG	4.05	0.91	-3.14
SH2D3C	5.83	2.69	-3.14
SNORD15B	3.63	0.5	-3.13
ARRB1	4.78	1.66	-3.12
ROBO4	7.73	4.61	-3.12
LOC100506178	1.43	-1.67	-3.1
SPRY4	3.84	0.74	-3.1
MOV10L1	1.06	-2.02	-3.08
ETS2	4.78	1.71	-3.07
CXADR	1.42	-1.63	-3.06
HAGLROS	2.98	-0.07	-3.04
LINC01197	2.59	-0.43	-3.01
ARHGAP24	5.56	2.55	-3.01
NHSL2	2.61	-0.38	-2.99
CASC15	3.02	0.03	-2.99
PCAT19	3.72	0.74	-2.98
LRRC32	4.7	1.72	-2.98
CLDN5	5.31	2.32	-2.98
SNRK	6.61	3.62	-2.98
RASSF2	3.79	0.82	-2.97
ZNF438	3.85	0.91	-2.93
GYPC	1.67	-1.25	-2.92
ENKUR	1.76	-1.16	-2.92
PLVAP	3.59	0.68	-2.91
CORO2B	1.8	-1.09	-2.89
KLHL3	2.32	-0.57	-2.89
TNFAIP8L3	5.36	2.46	-2.89
CXCL1	2.7	-0.19	-2.88
CD40	1.95	-0.92	-2.87
TMEM200A	2.31	-0.55	-2.87
ARHGAP22	4.38	1.51	-2.87
STX1A	4.64	1.78	-2.86
CDH5	8.89	6.03	-2.86
ADAMTS4	3.28	0.44	-2.84
KIT	4.1	1.25	-2.84
DOCK10	3.48	0.66	-2.82
CHST2	4.16	1.35	-2.81
CLDN11	5.49	2.68	-2.81
IPMK	3.5	0.71	-2.79
HIST1H4C	1.95	-0.83	-2.78
PCDH12	4.07	1.29	-2.78
MT2A	11.28	8.5	-2.77
PLXNA4	2.63	-0.14	-2.76
ITGA2	6.06	3.29	-2.76
CEP295NL	1.05	-1.7	-2.75
NUAK2	1.3	-1.45	-2.75
MME	3.33	0.58	-2.75
SOCS3	3.56	0.82	-2.75
LHX6	2.64	-0.09	-2.74
ARHGAP28	3.52	0.78	-2.74
ITPKB	4.65	1.91	-2.74
HHIP	8.32	5.58	-2.74
SPOCD1	5.16	2.43	-2.73
SDPR	6.6	3.87	-2.72
CCRL2	2.59	-0.11	-2.7
DMTN	3.84	1.16	-2.68
GABRE	2.29	-0.38	-2.66
IFIT2	3.88	1.22	-2.66
ZNF618	4.54	1.89	-2.65
C4orf32	4.89	2.25	-2.63
GIMAP6	6.09	3.45	-2.63
GABBR2	2.85	0.23	-2.62
C16orf74	4.25	1.63	-2.62
PTGS1	4.91	2.29	-2.62
SEMA6B	6.22	3.6	-2.62
GMFG	4.98	2.36	-2.61
KLHL6	2.05	-0.55	-2.6
ATF3	6.27	3.67	-2.6
IGF2	4.8	2.23	-2.58
VIP	2.19	-0.38	-2.57
CAV1	9.23	6.67	-2.56
C11orf96	3.89	1.34	-2.55
ASGR1	2.45	-0.09	-2.54
VEPH1	5.59	3.06	-2.52
BCL6B	6.37	3.84	-2.52
HMGA1	9.14	6.62	-2.52
TMEFF1	2.66	0.14	-2.51
LOC101928370	1.62	-0.87	-2.5
HIST1H4H	2.82	0.32	-2.5
FOSL1	6.25	3.75	-2.5
CLCF1	2.13	-0.35	-2.49
MYZAP	2.38	-0.1	-2.49
GIMAP8	5.35	2.87	-2.48
EGLN3	2.34	-0.13	-2.46
CLEC14A	7.48	5.03	-2.45
TENM3	2.49	0.05	-2.44
PNP	7	4.56	-2.44
EVA1C	3.63	1.2	-2.43
PIM3	7.6	5.17	-2.43
GNG11	9.79	7.37	-2.43
ASB9	1.33	-1.09	-2.42
NDRG4	3.17	0.77	-2.4
EMCN	5.22	2.84	-2.39
MYCT1	6.75	4.36	-2.39
C1orf54	6.05	3.66	-2.38
MAFB	2.18	-0.19	-2.37
DUSP4	5.12	2.77	-2.36
GDF15	9.1	6.75	-2.36
NRP1	6.39	4.04	-2.35
PLAU	3.92	1.58	-2.34
IL3RA	1.52	-0.8	-2.33
SERPINB2	1.71	-0.62	-2.33
QRICH2	2.73	0.42	-2.32
FAM107B	6.91	4.59	-2.32
MARCH3	3.77	1.46	-2.31
C15orf54	3.97	1.67	-2.31
SHANK3	5.35	3.05	-2.31
GIMAP7	5.09	2.79	-2.3
S1PR1	6.82	4.52	-2.3
PODXL	7.67	5.37	-2.3
MX2	1.47	-0.78	-2.26
EPHX4	2.45	0.19	-2.25
PRKCH	5.39	3.15	-2.24
CHST1	5.41	3.18	-2.23
CD93	7.97	5.73	-2.23
SMTN	5.9	3.68	-2.22
GPX1	9.27	7.05	-2.22
TMEM37	1.55	-0.66	-2.21
USHBP1	2.08	-0.13	-2.21
CBX2	3.92	1.71	-2.21
ESAM	7.57	5.36	-2.21
ICAM2	7.83	5.61	-2.21
LOC100506860	1.62	-0.59	-2.2
PCSK1	2.01	-0.19	-2.2
NR1D1	4.13	1.93	-2.2
NRARP	4.4	2.2	-2.2
TRIB3	5.96	3.77	-2.19
LINC01094	1.32	-0.86	-2.18
RASGRP3	3.93	1.75	-2.18
PREX1	4.57	2.39	-2.18
LMO2	4.82	2.64	-2.18
AKAP2	7.51	5.33	-2.18
EDN1	8.52	6.34	-2.18
PECAM1	7.57	5.4	-2.17
FRMD4A	5.29	3.13	-2.16
IRAK2	3.59	1.44	-2.15
NRGN	4.3	2.16	-2.14
TFPI2	5.97	3.83	-2.14
PLXNA2	6	3.86	-2.14
SH2B3	6.04	3.9	-2.14
BNC2	1.06	-1.07	-2.13
GIMAP1	3.18	1.05	-2.13
FKBP1A	9.99	7.87	-2.12
GCNT2	1.35	-0.75	-2.11
NFATC2	1.6	-0.51	-2.11
GPR4	2.95	0.84	-2.11
LINC00704	4.69	2.58	-2.11
ADORA2A	1.75	-0.34	-2.09
FAM101A,ZNF664-FAM101A	3.38	1.29	-2.09
ABI3	3.96	1.88	-2.08
RNF152	2.43	0.37	-2.06
FAM49A	3.87	1.82	-2.06
CD99P1	4.35	2.29	-2.06
JUP	6.7	4.64	-2.06
SERPINB9	5.19	3.14	-2.05
BCAR1	7.11	5.06	-2.05
CSF2RB	3.22	1.19	-2.04
MAST4	4.75	2.71	-2.04
FLNC	5.34	3.3	-2.04
BCL10	5.75	3.71	-2.04
TSPAN18	4.54	2.51	-2.03
EGFL7	8.37	6.33	-2.03
S1PR3	1.39	-0.63	-2.02
MGST2	6.4	4.38	-2.02
L3MBTL3	4.66	2.65	-2.01
IER2	6.43	4.43	-2.01
FRMD3	2.73	0.73	-2
PMAIP1	5.17	3.17	-2
DOCK4	5.52	3.52	-2
BATF2	1.6	-0.39	-1.99
HIC1	3.18	1.19	-1.99
PLEKHO1	5.84	3.84	-1.99
NAMPT	5.99	4.01	-1.99
DUSP1	6.38	4.39	-1.99
EPHB2	3.36	1.38	-1.98
TNFRSF25	4.78	2.8	-1.98
KLF10	6.54	4.56	-1.98
GRAP	4.44	2.47	-1.97
RASIP1	5.69	3.72	-1.97
NOTCH4	3.75	1.79	-1.96
SH3TC1	5.13	3.18	-1.96
MSANTD3-TMEFF1	3.58	1.63	-1.95
SNHG12	4.92	2.97	-1.95
LINC00920	3.32	1.38	-1.94
CARD8	6.03	4.09	-1.94
MIR7706	11.01	9.07	-1.94
ANXA2R	2.28	0.36	-1.93
DDI2	3.5	1.57	-1.93
MS4A6A	1.12	-0.8	-1.92
KRT19	3.55	1.64	-1.92
MMRN2	5.92	4	-1.92
EMP1	8.26	6.34	-1.92
SLC18B1	2.3	0.38	-1.91
CD163L1	2.36	0.45	-1.91
MEX3A	3.27	1.36	-1.91
DPF3	1.45	-0.45	-1.9
NAV3	2.77	0.87	-1.9
SLC7A7	3.14	1.24	-1.9
MLKL	3.47	1.57	-1.9
RSC1A1	3.69	1.79	-1.9
GRPEL2	4.26	2.36	-1.9
OGFRL1	4.57	2.68	-1.89
MYC	5.96	4.07	-1.89
RGS5	7.05	5.16	-1.89
STX11	2.05	0.17	-1.88
NRROS	2.4	0.52	-1.88
FLJ32255	3.25	1.38	-1.88
ADGRG1	5.35	3.47	-1.88
BASP1	6.41	4.53	-1.88
SELP	2.06	0.19	-1.87
TRAF1	2.67	0.79	-1.87
SNORA18	3.14	1.27	-1.87
IGF2BP3	5.32	3.45	-1.87
KRT7	7.71	5.83	-1.87
STXBP5-AS1	1.24	-0.62	-1.86
TNFAIP8L1	4.18	2.32	-1.86
ERG	6.1	4.23	-1.86
CHST7	2.06	0.2	-1.85
COLEC12	2.85	1	-1.85
CDKN2B	3.72	1.87	-1.85
HIST1H2AC	3.84	1.99	-1.85
PVT1	4.19	2.35	-1.85
HTRA3	1.89	0.05	-1.84
CDC42EP2	5.64	3.8	-1.84
SOX7	5.61	3.78	-1.83
RNF19A	5.71	3.87	-1.83
TMCC3	4.04	2.22	-1.82
ZNF117	5.41	3.58	-1.82
FAM110A	2.73	0.93	-1.81
ZNF175	3.58	1.77	-1.81
SNORA8	3.72	1.91	-1.81
STEAP1B	3.85	2.03	-1.81
FAM174B	4.25	2.44	-1.81
TRIM8	5.74	3.94	-1.8
DDIT4	6.94	5.14	-1.8
CD9	9.29	7.49	-1.8
MGAT5B	1.51	-0.28	-1.79
CYP1A1	1.61	-0.19	-1.79
HOPX	2.44	0.65	-1.79
TNFSF10	2.92	1.15	-1.78
TNFRSF10A	4.4	2.62	-1.78
EFNA2	1.33	-0.44	-1.77
ZSWIM6	5.65	3.88	-1.77
GAPLINC	2.86	1.1	-1.76
CDC42EP4	3.19	1.43	-1.76
PPAPDC1A	3.19	1.43	-1.76
ERV3-1	5.47	3.71	-1.76
PEAR1	6.33	4.57	-1.76
WSCD1	3.23	1.49	-1.75
GIMAP2	4.42	2.67	-1.75
CSRNP1	4.86	3.1	-1.75
SLC9A1	5.18	3.44	-1.75
MDM2	6.88	5.13	-1.75
MPZL2	2.44	0.71	-1.74
ZNF79	3.45	1.71	-1.74
C15orf39	4.15	2.41	-1.74
MAP1S	5.9	4.16	-1.74
RAPGEF3	2.39	0.66	-1.73
IRF1	3.61	1.88	-1.73
SPDL1	4.26	2.54	-1.73
EFNB1	4.55	2.82	-1.73
DUSP5	4.66	2.93	-1.73
SRGN	8.22	6.49	-1.73
TMC7	1.93	0.21	-1.72
E2F7	2.89	1.16	-1.72
GDPD5	3.19	1.47	-1.72
UTRN	5.8	4.09	-1.72
HYAL2	8.14	6.42	-1.72
RASD1	3.62	1.9	-1.71
KANK3	4.4	2.69	-1.71
PLEKHG1	4.52	2.82	-1.71
HDAC7	5.65	3.94	-1.71
FOXC2-AS1	1.19	-0.5	-1.69
ACE	1.4	-0.29	-1.69
TRANK1	2.11	0.41	-1.69
FBXO32	2.3	0.62	-1.69
ZNF710	2.89	1.2	-1.69
GADD45A	7.5	5.81	-1.69
CFAP54	1.44	-0.23	-1.68
KIAA1549L	2.62	0.94	-1.68
SLC7A11	4.33	2.64	-1.68
SNORD22	4.34	2.66	-1.68
AR	1.51	-0.15	-1.67
ATP2B4	5.04	3.37	-1.67
PXN	7.03	5.35	-1.67
LOC100126784	1.64	-0.02	-1.66
SYNE3	2.01	0.36	-1.66
ZNF792	2.66	0.99	-1.66
PDE7B	3.25	1.59	-1.66
ETV4	3.79	2.13	-1.66
ARHGAP29	6.07	4.4	-1.66
CAPN2	7.7	6.04	-1.66
PRUNE2	2.15	0.5	-1.65
OAS1	4.44	2.79	-1.65
LYL1	5.53	3.88	-1.65
AEN	5.59	3.93	-1.65
ZFP36L1	6.49	4.84	-1.65
MAFF	6.98	5.33	-1.65
ZNF702P	3.72	2.09	-1.64
CEP68	3.88	2.24	-1.64
TMEM91	3.89	2.24	-1.64
PDE2A	4.01	2.37	-1.64
TBC1D8	4.7	3.06	-1.64
TP53I11	4.75	3.11	-1.64
HHIP-AS1	5.56	3.92	-1.64
VAMP5	7.05	5.4	-1.64
MCC	2.73	1.11	-1.63
PRKAG2	4.29	2.66	-1.63
NDST1	5.42	3.79	-1.63
SNHG20	2.26	0.64	-1.62
HERC5	2.52	0.9	-1.62
PHACTR2	4.12	2.51	-1.62
NFKBIE	4.47	2.85	-1.62
SMAD1	5.63	4.01	-1.62
HES1	6.25	4.63	-1.62
EPHB4	6.36	4.74	-1.62
ADGRL4	7.55	5.93	-1.62
NYAP1	1.25	-0.36	-1.61
ARHGAP27	3.52	1.91	-1.61
PUS7	3.53	1.92	-1.61
EIF2B2	6.32	4.72	-1.61
GNGT2	1.54	-0.06	-1.6
MAML3	3.27	1.67	-1.6
EGR1	4.38	2.78	-1.6
PDE4B	6.34	4.74	-1.6
HIST1H2BC	2.09	0.5	-1.59
TACC2	3.92	2.32	-1.59
ITPRIP	3.92	2.33	-1.59
NNAT	4.1	2.51	-1.59
CCDC86	4.72	3.14	-1.59
JAG2	4.97	3.39	-1.59
CCDC88C	2.66	1.08	-1.58
RPPH1	3.23	1.65	-1.58
ZNF267	3.82	2.24	-1.58
NOS3	4.81	3.23	-1.58
AFAP1L1	4.96	3.38	-1.58
MIDN	5.35	3.77	-1.58
TMSB4X	11.68	10.11	-1.58
RND1	1.34	-0.24	-1.57
TNS1	4.14	2.57	-1.57
CXCL8	4.6	3.03	-1.57
PPP1R18	6.74	5.17	-1.57
NR3C2	2.54	0.98	-1.56
FAM107A	3	1.44	-1.56
CD274	4.46	2.9	-1.56
BBC3	5.47	3.91	-1.56
PPM1F	5.66	4.1	-1.56
FAM24B	2.07	0.52	-1.55
CARD16	3.85	2.3	-1.55
PRKD2	4.85	3.3	-1.55
FLT1	5.63	4.08	-1.55
FHL2	7.96	6.41	-1.55
SNAI1	3.9	2.36	-1.54
FHOD1	4.53	2.99	-1.54
ZEB1	5.39	3.85	-1.54
TSPAN14	5.73	4.19	-1.54
ARG2	2.84	1.3	-1.53
NRIP3	3.11	1.58	-1.53
RAC2	5.28	3.76	-1.53
CITED2	7.37	5.84	-1.53
CORO1A	1.37	-0.16	-1.52
FLT4	1.79	0.27	-1.52
ST8SIA4	2.06	0.54	-1.52
PTCHD4	3.08	1.55	-1.52
SLFN5	5.18	3.65	-1.52
FOXO1	5.35	3.83	-1.52
IFI16	7.11	5.59	-1.52
JAK1	7.15	5.63	-1.52
SDCBP2	1.86	0.35	-1.51
CDK5R1	1.94	0.43	-1.51
LAMB3	2.83	1.33	-1.51
ATG4A	3.87	2.37	-1.51
ARHGEF15	4.71	3.2	-1.51
PLEKHG5	4.73	3.22	-1.51
FAM65A	5.62	4.11	-1.51
HOMER3	6.07	4.57	-1.51
PPP1R15A	7.09	5.58	-1.51
MIR31HG	1.62	0.12	-1.5
A2M	1.96	0.46	-1.5
MAGI1	3.7	2.2	-1.5
HPCAL1	5.48	3.99	-1.5
ARID3B	1.43	-0.06	-1.49
KIF26A	1.72	0.23	-1.49
AGFG2	2.7	1.21	-1.49
LRRC70	3.3	1.81	-1.49
KIAA1147	4.35	2.86	-1.49
ECSCR	7.64	6.15	-1.49
LRRC8B	2.17	0.68	-1.48
LOC100129434	2.48	1.01	-1.48
RPP40	2.89	1.42	-1.48
SAMD9	4.26	2.78	-1.48
SUGCT	1.73	0.26	-1.47
PIK3R3	1.88	0.42	-1.47
THSD1	3.53	2.06	-1.47
CCDC71L	4	2.53	-1.47
MGAT4A	4.44	2.97	-1.47
GBA2	5.29	3.81	-1.47
GSTO1	7.48	6.01	-1.47
TFF3	1.8	0.34	-1.46
RFX2	2.3	0.84	-1.46
RAB3B	2.94	1.49	-1.46
TRNP1	3.45	2	-1.46
MEDAG	3.79	2.32	-1.46
MYO1B	4.41	2.95	-1.46
DOCK6	5.37	3.91	-1.46
PKIG	7.3	5.84	-1.46
PIK3C2B	1.44	-0.01	-1.45
CD3EAP	3.01	1.56	-1.45
MARCH4	3.88	2.43	-1.45
CEBPB	4.14	2.69	-1.45
TGFBRAP1	4.17	2.72	-1.45
CDCA7L	5.24	3.79	-1.45
LXN	5.91	4.46	-1.45
SNHG4	1.07	-0.38	-1.44
ADAT3	1.84	0.4	-1.44
FABP4	2.08	0.64	-1.44
EFTUD1	4.34	2.9	-1.44
RALGDS	4.65	3.21	-1.44
UPP1	5.19	3.75	-1.44
CXCL10	1.16	-0.27	-1.43
IPPK	3.49	2.06	-1.43
GFOD2	4.84	3.41	-1.43
SMURF2	6.74	5.31	-1.43
ENG	8.68	7.25	-1.43
CD34	2.44	1.02	-1.42
NUAK1	4.72	3.3	-1.42
FAM69B	5.11	3.7	-1.42
CERK	6.05	4.63	-1.42
MAP2K6	1.47	0.06	-1.41
RRN3P1	1.87	0.46	-1.41
CDC14A	2.37	0.95	-1.41
MFHAS1	2.92	1.52	-1.41
MICAL2	5.39	3.98	-1.41
ANGPTL4	7.62	6.21	-1.41
DUSP10	1.08	-0.32	-1.4
CCT6P1	2.19	0.78	-1.4
SNAPC1	5.16	3.76	-1.4
GRASP	5.72	4.32	-1.4
KDR	6.62	5.22	-1.4
PDGFB	6.85	5.45	-1.4
SHISA2	1.52	0.13	-1.39
HTR7P1	1.87	0.48	-1.39
MYLK	3.2	1.82	-1.39
GALNT6	3.4	2.01	-1.39
PIK3R1	3.48	2.09	-1.39
PINX1	3.61	2.21	-1.39
BMX	5.12	3.74	-1.39
ZNF436	3.58	2.19	-1.38
CARD6	3.86	2.48	-1.38
CISD1	3.87	2.5	-1.37
PPM1D	4.21	2.84	-1.37
HHEX	5.78	4.41	-1.37
CCL20	1.31	-0.05	-1.36
C11orf91	2.32	0.97	-1.36
ARHGEF3	3.11	1.75	-1.36
SLC25A25	3.28	1.92	-1.36
PEAK1	4.67	3.3	-1.36
MRPL15	5.88	4.53	-1.36
STARD8	2.45	1.11	-1.35
CARD8-AS1	3.2	1.84	-1.35
TTLL5	3.88	2.53	-1.35
ARAP3	4.86	3.51	-1.35
IL4R	5.12	3.77	-1.35
SVIL	5.3	3.95	-1.35
GRB10	5.43	4.09	-1.35
BCL2L1	6.7	5.35	-1.35
JUN	7.63	6.28	-1.35
FGF11	1.37	0.03	-1.34
DIEXF	2.52	1.18	-1.34
KIAA0922	2.61	1.27	-1.34
PRKCE	3.56	2.21	-1.34
STX3	3.76	2.43	-1.34
SLC4A7	4.83	3.49	-1.34
STEAP3	2.89	1.56	-1.33
NHSL1	3.47	2.14	-1.33
TLE2	3.62	2.29	-1.33
DFNA5	3.76	2.43	-1.33
SHE	3.97	2.63	-1.33
SGK223	4.34	3.01	-1.33
EBPL	5.4	4.06	-1.33
FAM124A	1.33	0.02	-1.32
GAS2L3	1.86	0.53	-1.32
GNB1L	2.4	1.08	-1.32
JADE2	2.58	1.25	-1.32
PSTPIP2	2.64	1.31	-1.32
CLEC1A	3.07	1.75	-1.32
ZNF773	3.17	1.85	-1.32
TOP1MT	3.38	2.06	-1.32
CDYL2	4.78	3.46	-1.32
PML	5.25	3.93	-1.32
DNMBP	5.36	4.04	-1.32
DAB2	6.45	5.13	-1.32
RGS17	1.13	-0.18	-1.31
GPR143	2.83	1.52	-1.31
WDR4	2.85	1.54	-1.31
THSD4	3.16	1.84	-1.31
EPS8L1	1.14	-0.16	-1.3
SLC35E4	3.41	2.1	-1.3
ADCY4	4.7	3.4	-1.3
NOL4L	5.05	3.75	-1.3
ID1	7.13	5.82	-1.3
KLF6	7.19	5.89	-1.3
OAS2	3.78	2.49	-1.29
NCS1	4.36	3.07	-1.29
SESN2	4.94	3.65	-1.29
TNFRSF21	5.18	3.89	-1.29
PDGFD	1.39	0.11	-1.28
SP110	3.91	2.63	-1.28
RALB	6.03	4.75	-1.28
DUSP6	6.69	5.42	-1.28
IER5	4.86	3.59	-1.27
FAM60A	4.89	3.62	-1.27
LUZP1	5.39	4.12	-1.27
HMOX2	5.59	4.32	-1.27
MYOF	6.37	5.1	-1.27
YBX3	8.55	7.28	-1.27
HIC2	1.45	0.18	-1.26
CMPK2	1.47	0.21	-1.26
GPRIN1	2.04	0.78	-1.26
THUMPD2	2.62	1.37	-1.26
PARP12	3.14	1.89	-1.26
APOBEC3C	3.74	2.47	-1.26
LOC100506548	4.41	3.15	-1.26
SSBP3	4.49	3.23	-1.26
IRF7	4.87	3.61	-1.26
ZNF185	5.66	4.4	-1.26
SNHG19	5.99	4.73	-1.26
MARCKSL1	7.72	6.46	-1.26
ARID3A	1.94	0.69	-1.25
SORD	3.24	1.98	-1.25
LINC00607	4.12	2.87	-1.25
TEX10	4.13	2.88	-1.25
NOP16	4.58	3.33	-1.25
LRRC8C	4.77	3.52	-1.25
TXNRD2	4.83	3.57	-1.25
SERTAD1	5.6	4.35	-1.25
FDPS	6.73	5.48	-1.25
ERC2	1.14	-0.11	-1.24
PTPRU	1.31	0.06	-1.24
RFTN1	4.01	2.77	-1.24
SNHG15	4.15	2.91	-1.24
BYSL	4.35	3.11	-1.24
WDR74	4.53	3.29	-1.24
CFLAR	5.85	4.62	-1.24
SNHG25	6.83	5.59	-1.24
CDKN1A	8.47	7.23	-1.24
TMEM51	3.53	2.31	-1.23
AP1AR	3.6	2.37	-1.23
PUS1	3.87	2.64	-1.23
SLC30A1	4.84	3.62	-1.23
TNPO1	5.92	4.69	-1.23
CRACR2B	2.25	1.03	-1.22
MAP3K14	2.39	1.17	-1.22
CDKN2A	3.75	2.54	-1.22
TICAM1	4.09	2.87	-1.22
CHAC1	4.61	3.4	-1.22
LIMK2	4.87	3.65	-1.22
TNFRSF10C	5.42	4.19	-1.22
TP53I3	5.42	4.21	-1.22
TAF1D	6.27	5.05	-1.22
SELE	1.84	0.62	-1.21
PIEZO2	2.15	0.94	-1.21
MAP3K7CL	2.55	1.34	-1.21
MDK	3.56	2.35	-1.21
LPIN1	3.91	2.69	-1.21
GAB2	4.02	2.81	-1.21
AK1	4.92	3.71	-1.21
STAB1	6.1	4.88	-1.21
CCNG1	6.81	5.61	-1.21
MSN	8.9	7.69	-1.21
EPSTI1	1.86	0.65	-1.2
C10orf2	2.73	1.53	-1.2
ELMO1	3.43	2.23	-1.2
ABL2	4.84	3.64	-1.2
PCDH1	6.19	4.99	-1.2
LYPLA2	6.35	5.15	-1.2
HN1	6.43	5.24	-1.2
LOC646626	1.31	0.12	-1.19
ARHGEF2	5.49	4.31	-1.19
WHAMM	2.81	1.63	-1.18
HIVEP1	3.74	2.56	-1.18
MSL3	5.19	4	-1.18
EHD1	6	4.82	-1.18
PROCR	6.75	5.57	-1.18
TNFRSF10B	7.59	6.41	-1.18
SLC29A4	1.81	0.63	-1.17
HEY1	2.02	0.85	-1.17
XAF1	2.86	1.68	-1.17
DDX60L	3.55	2.38	-1.17
USP18	3.76	2.59	-1.17
PRICKLE1	4.46	3.29	-1.17
SCARF1	5.16	3.99	-1.17
SLC38A1	5.6	4.43	-1.17
SH3BP5	6.04	4.87	-1.17
ETS1	6.29	5.12	-1.17
TGFBR2	7.39	6.22	-1.17
TMEM88	2.48	1.32	-1.16
PARD3B	2.9	1.74	-1.16
ZNF385A	3	1.83	-1.16
STEAP1	3.35	2.2	-1.16
DIAPH2	3.69	2.53	-1.16
TLE1	4.6	3.44	-1.16
MERTK	4.62	3.46	-1.16
RAC3	4.9	3.75	-1.16
ARHGAP23	5.08	3.92	-1.16
SMAD3	5.14	3.97	-1.16
RRM2B	5.49	4.33	-1.16
SP100	6.5	5.34	-1.16
ZFAS1	8.76	7.6	-1.16
SERPINE1	11.73	10.57	-1.16
TFAP4	1.44	0.29	-1.15
FXN	1.67	0.51	-1.15
LRRC75B	2.15	1	-1.15
CMBL	2.83	1.68	-1.15
CHN1	3.06	1.91	-1.15
ZNF574	3.46	2.31	-1.15
HDHD1	3.78	2.63	-1.15
ZNF697	4.44	3.29	-1.15
FAR2	4.47	3.32	-1.15
SOX17	4.6	3.45	-1.15
STX6	4.65	3.5	-1.15
EFHD2	5.03	3.89	-1.15
XXYLT1	5.19	4.03	-1.15
TANK	5.46	4.32	-1.15
FAM213A	7.83	6.67	-1.15
LINC00341	1.5	0.36	-1.14
ERN1	2.49	1.35	-1.14
COL27A1	3	1.86	-1.14
BID	4.41	3.27	-1.14
RAPGEF1	5.16	4.02	-1.14
DDX39A	5.42	4.29	-1.14
C3orf62	1.25	0.12	-1.13
ARHGDIG	1.64	0.5	-1.13
TRIM34	2.94	1.81	-1.13
EXOSC5	3.16	2.02	-1.13
ANGPTL2	3.33	2.2	-1.13
ZSCAN9	3.66	2.53	-1.13
MTSS1	3.83	2.7	-1.13
MEX3B	3.98	2.85	-1.13
RAP2B	3.99	2.86	-1.13
RRS1	4.06	2.93	-1.13
SNORA63	4.27	3.14	-1.13
DDX52	3.79	2.68	-1.12
NFIL3	3.81	2.7	-1.12
ELF4	4.29	3.18	-1.12
EPB41L4A-AS1	4.72	3.6	-1.12
ASCC3	5.32	4.2	-1.12
YES1	5.99	4.88	-1.12
CCT6P3	1.38	0.26	-1.11
ST3GAL5	2.67	1.56	-1.11
DTX3L	3.58	2.47	-1.11
TLE3	3.6	2.5	-1.11
SNHG17	3.69	2.58	-1.11
SNTB2	3.7	2.6	-1.11
BCL2L13	4.22	3.11	-1.11
NUDT4P2	4.42	3.31	-1.11
SERPINB8	4.85	3.74	-1.11
PTPRM	5.15	4.04	-1.11
TUBB3	7.25	6.14	-1.11
MARS2	1.35	0.24	-1.1
MEF2BNB-MEF2B	1.89	0.79	-1.1
SPATA5L1	2.78	1.67	-1.1
C14orf142	2.89	1.8	-1.1
SOX13	2.98	1.88	-1.1
GRB14	3.15	2.05	-1.1
MGARP	3.27	2.18	-1.1
THAP1	3.32	2.22	-1.1
SIPA1L3	3.46	2.36	-1.1
TBC1D2B	3.91	2.81	-1.1
ACVRL1	6.47	5.36	-1.1
EPHA2	6.63	5.53	-1.1
SLC4A8	1.11	0.02	-1.09
PLEKHA6	1.16	0.06	-1.09
MREG	1.61	0.52	-1.09
MIIP	2.99	1.91	-1.09
TIGAR	3.66	2.57	-1.09
PSME4	4.59	3.5	-1.09
SNHG8	6.67	5.58	-1.09
THAP2	1.52	0.44	-1.08
ST8SIA6	1.85	0.77	-1.08
ASRGL1	2.42	1.34	-1.08
FAM78A	2.82	1.73	-1.08
TFAM	3.32	2.24	-1.08
EPHA4	4.19	3.11	-1.08
LSG1	4.35	3.27	-1.08
SNN	4.51	3.43	-1.08
BAZ1A	4.54	3.46	-1.08
TRIAP1	6.03	4.95	-1.08
FBLIM1	7.42	6.35	-1.08
GALNT18	1.3	0.23	-1.07
MAPKBP1	2.98	1.91	-1.07
ELL	3.63	2.57	-1.07
ME3	3.74	2.67	-1.07
MRRF	4.03	2.96	-1.07
KRT8	4.27	3.2	-1.07
MAP1B	5.63	4.56	-1.07
ARHGDIB	8.43	7.36	-1.07
TMOD2	1.62	0.56	-1.06
SLC45A3	1.91	0.86	-1.06
TSPAN11	2.2	1.14	-1.06
TSHZ1	2.56	1.5	-1.06
NDUFAF4	2.84	1.78	-1.06
C12orf45	3.52	2.46	-1.06
SHROOM4	3.82	2.76	-1.06
SLFN12	4.22	3.15	-1.06
TRMT1	4.82	3.76	-1.06
CDC42EP3	5.04	3.98	-1.06
ADM	5.59	4.53	-1.06
DACH1	2.32	1.27	-1.05
MXD1	2.64	1.59	-1.05
LOC389906	2.77	1.72	-1.05
CCNJ	3.43	2.38	-1.05
ITPKC	4.12	3.06	-1.05
CABLES1	4.12	3.07	-1.05
MGST1	4.24	3.19	-1.05
SNHG9	5.32	4.28	-1.05
RIN2	5.59	4.55	-1.05
CCDC85B	6.23	5.18	-1.05
TGM2	7.75	6.7	-1.05
RPL13A	9.57	8.52	-1.05
GFOD1	1.99	0.95	-1.04
PDCD1LG2	2.86	1.82	-1.04
ADA	3.95	2.91	-1.04
KIFC3	4.42	3.38	-1.04
C8orf4	4.69	3.65	-1.04
FDXR	4.8	3.75	-1.04
LATS2	5.53	4.49	-1.04
FBL	6.73	5.69	-1.04
CD55	6.92	5.88	-1.04
GDPD3	1.89	0.86	-1.03
FAM109A	3.05	2.03	-1.03
ADAMTS9	3.74	2.71	-1.03
RICTOR	3.9	2.87	-1.03
RSL1D1	4.88	3.85	-1.03
TRIM25	5.29	4.25	-1.03
TMEM173	5.92	4.89	-1.03
TNFRSF10D	7.36	6.32	-1.03
GAN	1.2	0.18	-1.02
EGFR	1.62	0.6	-1.02
C8orf48	1.84	0.82	-1.02
CSF1	2.43	1.41	-1.02
RNF144A	2.54	1.53	-1.02
KRT80	3.24	2.21	-1.02
SNAPC4	3.44	2.42	-1.02
ZCCHC2	3.69	2.67	-1.02
FBXO30	4.11	3.09	-1.02
PDCD11	4.14	3.11	-1.02
NQO1	4.26	3.24	-1.02
RCC1	4.5	3.48	-1.02
SULF2	5.52	4.51	-1.02
SLC3A2	7.35	6.32	-1.02
ZSCAN31	1.2	0.19	-1.01
ANKRD33B	1.31	0.3	-1.01
PTPN4	1.6	0.59	-1.01
NOC3L	2.99	1.98	-1.01
LRCH1	3.34	2.33	-1.01
CHORDC1	3.7	2.69	-1.01
MAP2K3	4.28	3.27	-1.01
EXOC6	4.72	3.71	-1.01
FILIP1L	5.33	4.33	-1.01
AMIGO2	1.98	0.98	-1
ZNF124	2.18	1.18	-1
MIR503HG	2.21	1.21	-1
IL15RA	2.46	1.46	-1
FAM212B	3.1	2.1	-1
RPL22L1	3.2	2.19	-1
NOVA2	3.32	2.32	-1
CCNJL	3.39	2.39	-1
PRSS3	4.12	3.12	-1
USP12	4.79	3.79	-1
CDH13	4.84	3.83	-1
TSC22D4	5.66	4.66	-1
NRP2	5.98	4.99	-1
DLC1	6	5	-1
TUBB6	8.26	7.27	-1
GAS5	8.66	7.66	-1
OSBP2	1.45	0.46	-0.99
AKR1C3	2.14	1.14	-0.99
S100A2	2.28	1.29	-0.99
FRAT2	2.45	1.46	-0.99
SHB	2.61	1.62	-0.99
TMSB15B	3.54	2.55	-0.99
INPP5D	3.87	2.89	-0.99
NOP2	4.3	3.31	-0.99
SOD2	4.69	3.7	-0.99
DDX58	4.8	3.81	-0.99
WDR43	4.85	3.85	-0.99
NOB1	5.08	4.09	-0.99
ZNF628	1.89	0.91	-0.98
TSEN2	2.19	1.2	-0.98
DHX34	2.82	1.84	-0.98
HOXB5	3.09	2.11	-0.98
ADPRM	3.31	2.33	-0.98
NETO2	3.61	2.64	-0.98
ABCG1	4.04	3.07	-0.98
SCD5	4.08	3.11	-0.98
REXO1	4.09	3.11	-0.98
ACTA2	4.19	3.21	-0.98
C20orf27	4.49	3.51	-0.98
TRIM21	4.56	3.58	-0.98
TCF4	6.47	5.49	-0.98
SGK1	6.84	5.86	-0.98
PRDM1	1.07	0.1	-0.97
ADRB2	1.32	0.35	-0.97
RIN1	2.65	1.68	-0.97
OSGIN1	2.83	1.86	-0.97
CREBRF	3.18	2.21	-0.97
FBXL7	3.37	2.4	-0.97
SHROOM2	3.39	2.42	-0.97
DDX10	3.58	2.61	-0.97
FJX1	3.58	2.61	-0.97
TRIM56	3.65	2.68	-0.97
IRF2	3.69	2.72	-0.97
USP36	3.76	2.79	-0.97
FOCAD	4.05	3.08	-0.97
FERMT3	4.68	3.72	-0.97
IFRD2	4.69	3.72	-0.97
PLTP	4.98	4.01	-0.97
BACE2	5.14	4.17	-0.97
NUDT11	2.18	1.22	-0.96
LOC101930071	2.35	1.38	-0.96
FAM155A	2.36	1.4	-0.96
OSBPL3	3.09	2.14	-0.96
CNOT4	3.79	2.83	-0.96
KPNA4	4.64	3.68	-0.96
GADD45B	6.63	5.67	-0.96
LRRC75A-AS1	9.77	8.81	-0.96
LOC101927181	1.24	0.29	-0.95
ZNF844	2.12	1.18	-0.95
FAM83G	2.97	2.02	-0.95
CMTR2	3.7	2.75	-0.95
PRKX	4.03	3.08	-0.95
TSPAN5	4.53	3.58	-0.95
MKNK2	5.13	4.17	-0.95
RHOB	8.4	7.45	-0.95
APOLD1	1.88	0.94	-0.94
GLMN	2.58	1.64	-0.94
ANAPC1	2.67	1.73	-0.94
PFAS	2.71	1.77	-0.94
MYRIP	2.77	1.83	-0.94
TRMT13	2.82	1.87	-0.94
MSANTD2	3	2.06	-0.94
BOP1	3.11	2.17	-0.94
FBXO17	3.19	2.26	-0.94
RNMTL1	3.58	2.64	-0.94
ARVCF	3.65	2.71	-0.94
HID1	4.01	3.07	-0.94
KLF7	4.05	3.11	-0.94
PNMA2	4.09	3.14	-0.94
RAI1	4.28	3.34	-0.94
EXOC5	4.29	3.35	-0.94
ZNF598	4.7	3.75	-0.94
PTPRB	5.2	4.26	-0.94
PLSCR1	5.31	4.37	-0.94
UHRF2	5.7	4.77	-0.94
CASP4	5.81	4.87	-0.94
KPTN	2.37	1.44	-0.93
TXNL4B	2.99	2.06	-0.93
LOC150776	3.35	2.42	-0.93
RMRP	3.85	2.92	-0.93
PGS1	4.05	3.12	-0.93
PAK1IP1	4.16	3.23	-0.93
PLCB3	4.52	3.59	-0.93
RNF149	5.22	4.3	-0.93
MBOAT7	5.62	4.69	-0.93
TRIM22	5.86	4.94	-0.93
NUMB	6.01	5.08	-0.93
EIF4EBP1	6.63	5.7	-0.93
NHP2	6.76	5.84	-0.93
ZNF696	1.84	0.92	-0.92
CTU1	2.33	1.41	-0.92
KIAA1211	2.6	1.68	-0.92
RAB3D	3.28	2.36	-0.92
NAA30	3.76	2.84	-0.92
PDCL	4.66	3.74	-0.92
PLK3	4.88	3.96	-0.92
HEBP1	4.89	3.96	-0.92
MRPL52	4.96	4.04	-0.92
FYN	5.68	4.75	-0.92
NR2F2	6.52	5.6	-0.92
MTHFD2L	1.17	0.26	-0.91
NUFIP1	1.79	0.89	-0.91
URB2	1.92	1.01	-0.91
ACSM3	1.98	1.07	-0.91
RBM38	3.81	2.9	-0.91
UTP14A	4.01	3.1	-0.91
FOXC2	4.12	3.21	-0.91
ESRRA	4.24	3.33	-0.91
VOPP1	4.62	3.72	-0.91
B4GALT5	4.71	3.8	-0.91
NOTCH1	4.92	4	-0.91
SNRPE	5.11	4.2	-0.91
CTXN1	5.69	4.78	-0.91
SCN5A	1.01	0.12	-0.9
TRIM46	1.76	0.86	-0.9
NUP50-AS1	1.8	0.9	-0.9
KLHL23,PHOSPHO2-KLHL23	2.18	1.28	-0.9
FBXO45	2.37	1.48	-0.9
ZNF74	2.48	1.58	-0.9
WRAP53	3.02	2.12	-0.9
GCLM	3.22	2.32	-0.9
PIDD1	3.48	2.59	-0.9
PLEKHM1	3.78	2.88	-0.9
CRY1	4	3.1	-0.9
FBXO28	4	3.11	-0.9
IPO4	4.05	3.15	-0.9
NMT2	5.05	4.14	-0.9
MT1E	5.62	4.72	-0.9
PVR	5.92	5.02	-0.9
RPS3	10.05	9.16	-0.9
EDA2R	1.62	0.73	-0.89
TNFRSF6B	1.75	0.86	-0.89
TMEM177	2.12	1.23	-0.89
PDE4D	2.19	1.3	-0.89
TNFRSF1B	2.53	1.64	-0.89
GGT5	2.71	1.82	-0.89
HES4	3.02	2.14	-0.89
NOM1	3.11	2.21	-0.89
RCL1	3.2	2.32	-0.89
ECSIT	3.25	2.35	-0.89
DPH5	4	3.11	-0.89
RPUSD4	4.06	3.17	-0.89
SLC43A3	4.32	3.44	-0.89
TRMT10C	4.47	3.58	-0.89
ARHGEF7	5.19	4.3	-0.89
DDB2	5.28	4.39	-0.89
BLCAP	5.86	4.98	-0.89
CALM1	7.43	6.54	-0.89
TXNDC5	9.25	8.36	-0.89
DOK3	1.22	0.35	-0.88
ARHGAP26	1.42	0.55	-0.88
ZNF14	1.44	0.57	-0.88
RPS14P3	1.66	0.79	-0.88
PM20D2	2.05	1.18	-0.88
ZBTB39	2.31	1.42	-0.88
ZC4H2	3.28	2.4	-0.88
ZNF419	3.4	2.53	-0.88
SP140L	3.41	2.53	-0.88
LYAR	3.72	2.84	-0.88
CGNL1	4.03	3.15	-0.88
CSGALNACT1	4.46	3.58	-0.88
MLLT11	4.77	3.89	-0.88
CIRH1A	4.87	3.99	-0.88
MRPS2	5.03	4.15	-0.88
JUNB	5.7	4.82	-0.88
ABRACL	6.65	5.77	-0.88
KRT18	6.91	6.03	-0.88
ISG15	7.97	7.09	-0.88
RPS18	11.43	10.56	-0.88
KDM7A	2.77	1.9	-0.87
PDCD2L	2.99	2.12	-0.87
DDX20	3.62	2.75	-0.87
POLR1C	4.36	3.49	-0.87
YPEL2	4.52	3.65	-0.87
2019-09-11	5.91	5.04	-0.87
PTK2	6.01	5.13	-0.87
MFNG	6.17	5.3	-0.87
TWF2	6.26	5.39	-0.87
SH3GL1	6.4	5.53	-0.87
H19	1.33	0.47	-0.86
CEP135	2.44	1.58	-0.86
ZNF441	2.45	1.58	-0.86
PLCL2	2.8	1.94	-0.86
BCL3	3.71	2.85	-0.86
UBE2D1	4.12	3.26	-0.86
CORO7	4.19	3.32	-0.86
CNRIP1	4.3	3.44	-0.86
FLAD1	4.3	3.44	-0.86
KCTD15	4.32	3.45	-0.86
GABPB1	4.35	3.49	-0.86
ZMYND8	5.08	4.22	-0.86
TCF3	5.34	4.48	-0.86
CASP3	5.59	4.73	-0.86
GLRX3	6.18	5.32	-0.86
CCT5	6.23	5.37	-0.86
TKT	6.58	5.72	-0.86
APEX1	6.94	6.08	-0.86
DBN1	7.36	6.5	-0.86
ZFP69B	1.47	0.62	-0.85
ZNF33B	2.52	1.66	-0.85
ZSCAN2	2.9	2.05	-0.85
HUS1	2.96	2.11	-0.85
IFIH1	3.82	2.97	-0.85
MTFP1	3.92	3.07	-0.85
TMEM39B	3.96	3.11	-0.85
INPP1	4.05	3.2	-0.85
RELB	4.12	3.27	-0.85
SH3PXD2B	4.13	3.27	-0.85
NRG1	4.43	3.57	-0.85
NOP14	4.58	3.73	-0.85
SBNO2	4.64	3.79	-0.85
RIMKLB	4.96	4.1	-0.85
FOSL2	5.26	4.41	-0.85
SMARCC1	5.33	4.48	-0.85
TMEM255B	5.51	4.66	-0.85
TRAF7	5.78	4.93	-0.85
PLAUR	5.82	4.97	-0.85
HGS	5.96	5.11	-0.85
CHIC2	6.4	5.55	-0.85
VASP	6.5	5.65	-0.85
LAPTM5	6.55	5.7	-0.85
RPS7	9.23	8.38	-0.85
PABPC1	9.56	8.71	-0.85
RPS2	10.32	9.48	-0.85
BTN3A2	1.23	0.39	-0.84
ZNF252P	2.34	1.5	-0.84
ZNF202	2.41	1.57	-0.84
LINC00342	2.52	1.68	-0.84
ACACA	2.55	1.7	-0.84
RELT	2.65	1.81	-0.84
DDX31	2.73	1.89	-0.84
ZNF703	3.42	2.58	-0.84
ATP11C	3.46	2.61	-0.84
MPP1	3.47	2.63	-0.84
USP3	3.47	2.64	-0.84
ARMC6	3.84	3	-0.84
PLA2G4C	3.88	3.04	-0.84
CHCHD10	3.89	3.05	-0.84
TWISTNB	3.96	3.12	-0.84
RGS12	4.08	3.23	-0.84
MINK1	4.67	3.83	-0.84
STC2	5	4.16	-0.84
SNORD89	5.03	4.19	-0.84
FZD4	5.44	4.59	-0.84
NARF	6.47	5.63	-0.84
SRSF3	6.62	5.78	-0.84
EIF3D	7.19	6.34	-0.84
IGFBP4	7.57	6.74	-0.84
AKNA	1.84	1.01	-0.83
PAPD5	2.38	1.55	-0.83
BEND7	2.45	1.62	-0.83
ZNF775	2.84	2.01	-0.83
OAS3	2.86	2.03	-0.83
TNFAIP2	3.48	2.65	-0.83
SMAGP	3.49	2.66	-0.83
GRWD1	4	3.17	-0.83
HOXB4	4.01	3.18	-0.83
RPS6KA3	4.63	3.8	-0.83
LMBR1L	4.7	3.86	-0.83
FHL3	4.92	4.09	-0.83
TM4SF18	5.03	4.2	-0.83
HEBP2	5.14	4.31	-0.83
YARS	5.85	5.02	-0.83
DDX21	5.86	5.04	-0.83
OXA1L	6.25	5.42	-0.83
GUSBP1	1.58	0.76	-0.82
LYSMD2	2.57	1.75	-0.82
GALNT4	2.69	1.87	-0.82
TBL1X	2.78	1.95	-0.82
CEACAM19	2.78	1.96	-0.82
SEMA6C	3.1	2.28	-0.82
SAAL1	3.25	2.43	-0.82
ADAMTSL1	3.4	2.58	-0.82
SH3RF1	3.6	2.78	-0.82
STK10	3.6	2.78	-0.82
TBX1	3.72	2.9	-0.82
ZNF654	4.07	3.25	-0.82
ST6GALNAC4	4.2	3.38	-0.82
SLK	4.63	3.81	-0.82
APOPT1	4.75	3.93	-0.82
ZNF581	4.86	4.05	-0.82
RHOJ	6.88	6.07	-0.82
PEA15	7.41	6.6	-0.82
RPL36A	7.62	6.8	-0.82
VAT1	7.86	7.04	-0.82
PARD6G	1.16	0.36	-0.81
ZCCHC18	1.31	0.5	-0.81
HIST1H2BD	1.78	0.97	-0.81
PPP4R1L	1.97	1.16	-0.81
ZNF416	2.16	1.36	-0.81
BANP	2.73	1.92	-0.81
DHX37	2.92	2.11	-0.81
AP5B1	3.34	2.53	-0.81
TUT1	3.5	2.69	-0.81
TRIM24	4.04	3.23	-0.81
MRPS30	4.19	3.37	-0.81
SLC25A37	4.24	3.43	-0.81
RANBP6	4.35	3.54	-0.81
ARHGAP31	4.43	3.62	-0.81
CYTH1	4.52	3.71	-0.81
FAM213B	4.53	3.73	-0.81
AJUBA	5.14	4.33	-0.81
PDLIM1	5.23	4.42	-0.81
CSNK2A2	5.38	4.57	-0.81
TJP1	5.49	4.68	-0.81
CCND1	6.67	5.85	-0.81
SHC1	6.94	6.14	-0.81
SOX4	7.28	6.47	-0.81
SNHG5	9.15	8.34	-0.81
SLC25A19	1.89	1.09	-0.8
MDN1	2.4	1.6	-0.8
SLC6A6	2.55	1.75	-0.8
IER5L	2.62	1.83	-0.8
MED26	2.7	1.9	-0.8
ZFHX3	2.71	1.9	-0.8
C19orf33	3.22	2.42	-0.8
ELK4	3.33	2.54	-0.8
NOC4L	3.55	2.75	-0.8
HEATR1	3.59	2.79	-0.8
YARS2	3.75	2.95	-0.8
DRAM1	4.09	3.28	-0.8
HELZ2	4.2	3.4	-0.8
PRDM4	4.32	3.53	-0.8
RASA3	4.53	3.74	-0.8
SLC7A5	4.6	3.8	-0.8
MEX3D	5.18	4.38	-0.8
SNX9	5.26	4.46	-0.8
ARPC5L	6.09	5.29	-0.8
PTRF	8.67	7.87	-0.8
ANKRD36C	1.28	0.5	-0.79
CLDN7	1.67	0.88	-0.79
ALDH1B1	3.09	2.3	-0.79
ZNF121	3.26	2.47	-0.79
MTAP	3.27	2.49	-0.79
TP53RK	3.28	2.49	-0.79
RGS19	3.46	2.67	-0.79
ZNF195	3.55	2.76	-0.79
CYB561	3.56	2.77	-0.79
ZBTB33	3.77	2.97	-0.79
WDR3	3.78	2.99	-0.79
ACAT1	3.85	3.05	-0.79
CLUH	3.88	3.09	-0.79
TRIM38	4.06	3.27	-0.79
THOC1	4.13	3.34	-0.79
MRTO4	4.14	3.35	-0.79
MRPL46	4.19	3.41	-0.79
MRPL9	5.08	4.29	-0.79
VPS37B	5.23	4.44	-0.79
CCNY	5.34	4.55	-0.79
RSRC2	5.65	4.86	-0.79
PA2G4	5.81	5.03	-0.79
PPP1R14B	7.12	6.32	-0.79
BCAP31	7.62	6.83	-0.79
EIF3L	7.84	7.04	-0.79
CLIC1	8.4	7.61	-0.79
RPL5	10.19	9.41	-0.79
FOXD2-AS1	1.44	0.67	-0.78
SRFBP1	3	2.22	-0.78
C15orf52	3.1	2.33	-0.78
SUPV3L1	3.66	2.88	-0.78
TMEM159	3.72	2.93	-0.78
BCL9L	3.77	2.99	-0.78
CASP6	3.79	3	-0.78
UBE2L6	4.16	3.38	-0.78
NFKBIB	4.16	3.38	-0.78
CEBPG	4.81	4.03	-0.78
RUVBL1	4.81	4.04	-0.78
PAFAH1B3	4.85	4.08	-0.78
RGL1	4.97	4.19	-0.78
DDIT3	5.3	4.52	-0.78
SNHG1	5.6	4.81	-0.78
CFDP1	5.6	4.82	-0.78
ACOT9	5.94	5.16	-0.78
CDC42EP1	5.96	5.18	-0.78
TINAGL1	6.67	5.88	-0.78
HDX	1.17	0.4	-0.77
FSD1L	1.53	0.76	-0.77
TCAF2	2.06	1.29	-0.77
NLN	2.54	1.78	-0.77
INSIG1	2.6	1.84	-0.77
INPP4A	3.09	2.32	-0.77
PYCARD	3.12	2.35	-0.77
RRP12	3.2	2.43	-0.77
RNF122	3.28	2.51	-0.77
SSH2	3.29	2.52	-0.77
CBL	3.51	2.74	-0.77
MAPKAPK3	3.54	2.77	-0.77
RMND5A	3.59	2.82	-0.77
AFMID	3.6	2.83	-0.77
KLHL5	3.73	2.96	-0.77
NBEAL2	3.79	3.02	-0.77
GPATCH4	3.89	3.12	-0.77
PISD	4	3.23	-0.77
RNF111	4.16	3.39	-0.77
TBK1	4.36	3.59	-0.77
TPP2	4.38	3.61	-0.77
PGM2	4.43	3.66	-0.77
SIN3B	4.68	3.92	-0.77
SH3D19	4.89	4.12	-0.77
BCR	4.92	4.15	-0.77
DCBLD2	5.01	4.24	-0.77
CDK17	6.29	5.52	-0.77
IFITM2	6.8	6.02	-0.77
TRIM14	1.86	1.11	-0.76
FAM53B	1.99	1.23	-0.76
C2orf44	2.23	1.47	-0.76
AMN1	2.64	1.89	-0.76
NME1-NME2	2.9	2.14	-0.76
RALGAPA2	2.93	2.17	-0.76
RITA1	3.09	2.33	-0.76
RCHY1	3.17	2.41	-0.76
TAMM41	3.39	2.64	-0.76
FSD1	3.5	2.75	-0.76
ZNF317	3.69	2.94	-0.76
ZNF131	3.77	3	-0.76
TEAD4	3.86	3.1	-0.76
PRRG1	4.01	3.25	-0.76
RNU6ATAC	4.07	3.32	-0.76
FASN	4.43	3.66	-0.76
DAXX	4.81	4.05	-0.76
MSANTD3	5.36	4.6	-0.76
MAP3K11	5.52	4.75	-0.76
PALMD	6.3	5.54	-0.76
NCOA4	6.44	5.68	-0.76
ARPC1A	7.14	6.38	-0.76
RPL10A	9.82	9.06	-0.76
RPL35A	10.46	9.71	-0.76
C14orf132	2.36	1.6	-0.75
MKL2	2.39	1.64	-0.75
ZNF71	2.45	1.7	-0.75
C2CD2	2.68	1.94	-0.75
ERI1	2.75	2	-0.75
TMEM54	3.33	2.58	-0.75
LYN	3.42	2.67	-0.75
KNOP1	3.48	2.72	-0.75
PPRC1	3.76	3.01	-0.75
TTLL12	3.95	3.2	-0.75
NUP93	4.23	3.48	-0.75
DBNDD1	4.43	3.67	-0.75
PDRG1	4.54	3.8	-0.75
TIMM44	4.56	3.8	-0.75
NSMF	4.58	3.83	-0.75
MYD88	4.6	3.86	-0.75
TP53INP1	4.88	4.13	-0.75
KIF1C	5.33	4.58	-0.75
LYPLA1	5.75	5	-0.75
UBE2E1	6.39	5.64	-0.75
C1QBP	6.7	5.95	-0.75
COTL1	6.71	5.97	-0.75
STMN1	6.96	6.21	-0.75
RPS3A	8.57	7.83	-0.75
PITPNC1	1.26	0.51	-0.74
ALKBH8	1.92	1.18	-0.74
HSPBAP1	2.22	1.48	-0.74
MTRF1L	2.6	1.87	-0.74
SH3BGRL2	2.77	2.03	-0.74
QTRTD1	2.95	2.22	-0.74
HEATR3	3.05	2.31	-0.74
FAS	3.55	2.81	-0.74
ZBED4	3.57	2.83	-0.74
ARL14EP	3.71	2.97	-0.74
PHF20	4.03	3.3	-0.74
UIMC1	4.06	3.31	-0.74
CDK13	4.1	3.36	-0.74
LMBR1	4.38	3.64	-0.74
FBXO22	4.52	3.78	-0.74
GFM1	4.53	3.79	-0.74
MCM7	4.54	3.81	-0.74
ADK	4.62	3.88	-0.74
ANTXR2	4.69	3.95	-0.74
USP10	4.8	4.06	-0.74
LRRFIP1	5.61	4.87	-0.74
RAB11A	5.63	4.9	-0.74
PRPF19	5.65	4.91	-0.74
PSMD10	5.65	4.92	-0.74
PNMA1	5.7	4.96	-0.74
NAP1L1	8	7.27	-0.74
RPS24	10.43	9.68	-0.74
RPL3	10.62	9.89	-0.74
STRIP2	1.3	0.57	-0.73
C2orf27A	1.47	0.74	-0.73
KIF20B	1.74	1.01	-0.73
ZNF610	1.91	1.18	-0.73
VPS37D	2.07	1.35	-0.73
DGKH	2.14	1.41	-0.73
ALKBH1	2.71	1.99	-0.73
HERC6	2.8	2.07	-0.73
POLR1B	2.87	2.13	-0.73
FBXO46	2.93	2.19	-0.73
LBH	2.93	2.2	-0.73
KLHL18	3.19	2.47	-0.73
BCOR	3.26	2.53	-0.73
HSPA12B	3.3	2.57	-0.73
MRPL22	3.54	2.81	-0.73
GLIS2	3.61	2.88	-0.73
PNO1	3.78	3.06	-0.73
NUDT4	3.79	3.06	-0.73
BIN1	4.06	3.32	-0.73
CDR2L	4.17	3.44	-0.73
NAA15	4.25	3.52	-0.73
MRPS27	4.65	3.92	-0.73
PDCD2	4.81	4.08	-0.73
BLOC1S2	5	4.27	-0.73
TRIM5	5.03	4.3	-0.73
HNRNPM	6.95	6.22	-0.73
RPS23	7.76	7.03	-0.73
RPSA	9	8.27	-0.73
RPL17	9.79	9.07	-0.73
RPS5	9.91	9.18	-0.73
DUS4L	2.05	1.33	-0.72
UTP15	2.15	1.43	-0.72
MAPKAPK5-AS1	2.83	2.11	-0.72
ZNF143	2.92	2.2	-0.72
MYCBP2	3.07	2.35	-0.72
POLR3E	3.2	2.47	-0.72
POC1B	3.26	2.54	-0.72
ANTXR1	3.36	2.64	-0.72
CBLL1	3.36	2.64	-0.72
ZNF627	3.63	2.9	-0.72
ALDH7A1	3.68	2.96	-0.72
TRIM26	4.22	3.5	-0.72
PARP9	4.33	3.61	-0.72
ST3GAL1	5	4.27	-0.72
IFI44	5.1	4.39	-0.72
MTA2	5.86	5.15	-0.72
CARS	5.95	5.23	-0.72
DDAH2	6.04	5.33	-0.72
AKAP12	8.27	7.54	-0.72
RPS10	9.5	8.79	-0.72
RPL12	9.78	9.06	-0.72
RPL7A	10.46	9.74	-0.72
USP49	1.34	0.63	-0.71
KIF9	1.63	0.92	-0.71
PDSS1	1.69	0.98	-0.71
FAM83D	1.8	1.09	-0.71
SCFD2	1.86	1.16	-0.71
LOC90784	2.35	1.64	-0.71
HIVEP2	2.56	1.85	-0.71
ZNF668	2.62	1.92	-0.71
JADE3	2.92	2.21	-0.71
FARS2	3.06	2.35	-0.71
LRRC8D	3.2	2.49	-0.71
AVL9	3.42	2.71	-0.71
BRPF1	3.43	2.72	-0.71
CDYL	3.54	2.83	-0.71
GEMIN7	3.68	2.97	-0.71
STAT5B	3.88	3.17	-0.71
MEMO1	3.89	3.19	-0.71
NCKAP5L	3.9	3.2	-0.71
LTV1	4.07	3.37	-0.71
WFS1	4.14	3.43	-0.71
CCDC137	4.38	3.67	-0.71
EIF1AX	4.52	3.81	-0.71
SCRIB	4.72	4.01	-0.71
GPN1	4.75	4.04	-0.71
PLEKHA1	4.87	4.15	-0.71
CSE1L	5.39	4.67	-0.71
RUVBL2	5.62	4.91	-0.71
FEZ2	5.64	4.93	-0.71
NOSIP	5.81	5.1	-0.71
HIF1A	6.15	5.44	-0.71
RPL22	7.14	6.43	-0.71
GLTSCR2	7.65	6.93	-0.71
ITGA5	8.7	7.99	-0.71
RPL4	10.13	9.42	-0.71
RPL26	10.48	9.77	-0.71
RPLP0	10.5	9.79	-0.71
ATAD2B	1.94	1.24	-0.7
POP1	2.23	1.53	-0.7
DDX28	2.25	1.55	-0.7
ST7L	2.32	1.61	-0.7
SDSL	2.46	1.76	-0.7
COA7	2.74	2.04	-0.7
ZNF562	2.78	2.08	-0.7
MECR	2.86	2.17	-0.7
GAB1	2.89	2.19	-0.7
PWWP2A	2.96	2.25	-0.7
AP4B1	2.99	2.28	-0.7
INPP5E	3.08	2.38	-0.7
POLH	3.23	2.53	-0.7
DCUN1D3	3.29	2.59	-0.7
UBE2O	3.32	2.62	-0.7
HRH1	3.34	2.64	-0.7
RBM28	3.7	2.99	-0.7
C16orf45	3.9	3.2	-0.7
RPSAP58	3.9	3.21	-0.7
ZBED1	4.06	3.35	-0.7
ZNF282	4.14	3.44	-0.7
NOL11	4.26	3.56	-0.7
HMG20A	4.4	3.7	-0.7
USP39	4.81	4.11	-0.7
NFIB	4.86	4.16	-0.7
KPNA3	4.92	4.22	-0.7
ZFAND5	5.56	4.86	-0.7
TOP1	5.76	5.06	-0.7
RPL35	9.92	9.22	-0.7
RPS6	11.01	10.31	-0.7
ZBTB49	1.65	0.95	-0.69
NRG3	1.7	1.01	-0.69
GPC2	2.03	1.34	-0.69
FANK1	2.3	1.61	-0.69
ZBTB9	2.36	1.67	-0.69
CASP10	2.4	1.72	-0.69
ARL4C	2.56	1.87	-0.69
ZNF92	2.64	1.95	-0.69
GMEB2	2.96	2.27	-0.69
RNF219	3.13	2.44	-0.69
BRCC3	3.33	2.64	-0.69
FBXL19	3.75	3.06	-0.69
ORC5	3.97	3.28	-0.69
FARSB	4.13	3.44	-0.69
RPS6KA4	4.13	3.44	-0.69
CYFIP2	4.53	3.84	-0.69
TUSC2	4.66	3.97	-0.69
MAPK11	4.78	4.09	-0.69
MEPCE	4.81	4.11	-0.69
SMIM15	4.87	4.18	-0.69
DCTPP1	5.01	4.32	-0.69
LRPPRC	5.17	4.48	-0.69
GRPEL1	5.27	4.59	-0.69
E2F4	5.28	4.59	-0.69
AKT1S1	5.58	4.89	-0.69
STOML2	5.89	5.2	-0.69
AXL	6.03	5.34	-0.69
PTPN12	6.37	5.68	-0.69
TARS	6.53	5.85	-0.69
TXNRD1	6.57	5.88	-0.69
RPL32	8.26	7.57	-0.69
MIR1204	12.56	11.87	-0.69
TDRD10	1.21	0.53	-0.68
LOC100130744	1.56	0.88	-0.68
FBXL13	1.58	0.9	-0.68
GPATCH1	1.75	1.07	-0.68
CHAC2	1.75	1.07	-0.68
BCL7A	2.17	1.49	-0.68
LOC90246	2.44	1.76	-0.68
SLC25A12	2.51	1.83	-0.68
STK35	2.77	2.09	-0.68
FAM210A	2.82	2.14	-0.68
ZNF669	3.08	2.4	-0.68
RPL23AP82	3.08	2.4	-0.68
RASA2	3.39	2.71	-0.68
C2orf47	3.52	2.85	-0.68
LYRM1	3.59	2.91	-0.68
ESF1	3.6	2.92	-0.68
IGF2BP1	3.61	2.93	-0.68
RP9	3.78	3.11	-0.68
NUP50	3.99	3.31	-0.68
YAE1D1	4.08	3.4	-0.68
TBC1D10B	4.49	3.81	-0.68
MRPL1	4.49	3.81	-0.68
NFKB1	4.53	3.85	-0.68
DNAJC13	4.57	3.9	-0.68
MAD2L1BP	4.63	3.95	-0.68
OLA1	4.75	4.07	-0.68
IRF2BP2	5.13	4.45	-0.68
HRAS	5.76	5.08	-0.68
G3BP1	6.15	5.46	-0.68
SLC29A1	7.28	6.61	-0.68
LRP5L	1.02	0.35	-0.67
THNSL1	1.29	0.63	-0.67
ZNF600	1.92	1.25	-0.67
LOC654342	2.06	1.39	-0.67
ACER2	2.25	1.58	-0.67
SETD1B	2.32	1.65	-0.67
LCOR	2.39	1.72	-0.67
MMP11	2.55	1.88	-0.67
GLTSCR1	2.58	1.91	-0.67
NARS2	2.6	1.93	-0.67
DLGAP5	2.64	1.97	-0.67
PLEKHA8	3.01	2.34	-0.67
CEP164	3.22	2.55	-0.67
RPAP1	3.26	2.59	-0.67
DECR2	3.38	2.71	-0.67
PPTC7	3.4	2.73	-0.67
THAP3	3.44	2.77	-0.67
PSMB8	3.52	2.85	-0.67
CLP1	3.59	2.92	-0.67
PNPT1	3.65	2.98	-0.67
KLHDC8B	3.7	3.03	-0.67
TECPR1	3.83	3.16	-0.67
ZNF274	4.05	3.38	-0.67
NRIP1	4.09	3.42	-0.67
NTMT1	4.19	3.52	-0.67
ZDHHC13	4.46	3.8	-0.67
SURF6	4.58	3.92	-0.67
VARS	4.64	3.97	-0.67
TRIP10	4.98	4.31	-0.67
CDK4	5.45	4.78	-0.67
NOP56	5.7	5.03	-0.67
BTG2	5.89	5.22	-0.67
ATP1B3	6.6	5.94	-0.67
PSMD2	6.98	6.31	-0.67
RPL21P28	8.55	7.87	-0.67
RPS9	10.16	9.49	-0.67
GNB2L1	10.33	9.66	-0.67
RPS12	11.54	10.87	-0.67
LDLR	1.66	1	-0.66
SAMD5	1.75	1.08	-0.66
ZNF778	1.89	1.23	-0.66
ACTR5	2.21	1.55	-0.66
UTP20	2.3	1.64	-0.66
NHEJ1	2.67	2.01	-0.66
ZNRF1	2.85	2.19	-0.66
TIMM8A	2.92	2.27	-0.66
IFIT5	3.22	2.57	-0.66
DAGLB	3.28	2.62	-0.66
TUBE1	3.34	2.69	-0.66
PUS3	3.41	2.75	-0.66
IFFO2	3.62	2.96	-0.66
PLGRKT	3.68	3.02	-0.66
INTS12	3.91	3.25	-0.66
NIFK	4.54	3.89	-0.66
GATAD2A	4.57	3.91	-0.66
ADIRF	4.57	3.92	-0.66
MRPS12	4.81	4.14	-0.66
NOP58	5.25	4.59	-0.66
PSMD14	6.21	5.55	-0.66
CCT2	6.72	6.06	-0.66
MAP4K4	6.9	6.24	-0.66
RPL7	9.81	9.15	-0.66
PRR34-AS1	1.36	0.71	-0.65
ZNF440	1.39	0.74	-0.65
PIK3CD	1.78	1.14	-0.65
GINS3	2.15	1.5	-0.65
NLE1	2.73	2.07	-0.65
LPXN	2.77	2.12	-0.65
ALPK3	2.98	2.33	-0.65
SNORA73B	2.98	2.33	-0.65
NAA25	3.03	2.38	-0.65
GTF2E1	3.12	2.47	-0.65
ATAD3B	3.18	2.53	-0.65
MTERF3	3.19	2.53	-0.65
HOXB6	3.22	2.57	-0.65
SLC7A6OS	3.37	2.72	-0.65
CASP2	3.59	2.94	-0.65
TPX2	3.65	3	-0.65
SMOX	3.78	3.13	-0.65
ZNF787	4.16	3.51	-0.65
MORC3	4.25	3.59	-0.65
PHF14	4.32	3.66	-0.65
ERAP2	4.32	3.67	-0.65
NID1	4.43	3.78	-0.65
VASH1	4.48	3.82	-0.65
RRN3	4.5	3.85	-0.65
DKC1	4.73	4.08	-0.65
ABCF2	4.85	4.2	-0.65
CSK	4.95	4.3	-0.65
RRAS2	5	4.35	-0.65
RPS6KA2	5.14	4.49	-0.65
PHF23	5.16	4.5	-0.65
ASNA1	5.53	4.88	-0.65
TGFB1	6.45	5.8	-0.65
SARS	7.03	6.38	-0.65
S100A16	8.26	7.61	-0.65
LMNA	8.7	8.05	-0.65
SLC25A6	8.9	8.25	-0.65
RPL18A	9.48	8.82	-0.65
RPS15A	10.57	9.92	-0.65
CIART	2.07	1.43	-0.64
ZNF200	2.22	1.57	-0.64
DGCR14	2.25	1.61	-0.64
CAPG	2.57	1.93	-0.64
USP31	2.63	1.99	-0.64
FAM26E	2.69	2.05	-0.64
ENTHD2	3.39	2.75	-0.64
C14orf159	3.39	2.76	-0.64
RMND1	3.75	3.12	-0.64
ELAC2	4.06	3.42	-0.64
AARSD1	4.14	3.5	-0.64
KIF2A	4.44	3.8	-0.64
ALAS1	4.79	4.15	-0.64
NCK2	4.8	4.16	-0.64
PPP4R3A	4.95	4.31	-0.64
CRYL1	5.22	4.58	-0.64
GIT1	5.26	4.62	-0.64
MTA1	5.3	4.66	-0.64
MX1	5.49	4.86	-0.64
EFNA1	5.54	4.9	-0.64
VPS26A	5.57	4.93	-0.64
APRT	6.73	6.08	-0.64
RPL9	8.97	8.34	-0.64
ZNF845	1.59	0.96	-0.63
ANKRD36	1.68	1.05	-0.63
ERCC6-PGBD3	1.81	1.17	-0.63
SHF	1.94	1.32	-0.63
SNX16	2.78	2.15	-0.63
ZNF518B	2.97	2.34	-0.63
SOGA1	3.12	2.49	-0.63
SUFU	3.25	2.62	-0.63
KITLG	3.33	2.69	-0.63
FOXK1	3.33	2.7	-0.63
PACSIN3	3.34	2.71	-0.63
KIAA1551	3.8	3.17	-0.63
SRRD	3.99	3.36	-0.63
BAG1	4.05	3.43	-0.63
PKIA	4.11	3.48	-0.63
SMG6	4.42	3.8	-0.63
SDAD1	4.46	3.83	-0.63
GNPDA1	4.52	3.89	-0.63
MRPL4	4.92	4.29	-0.63
SENP3	5.03	4.4	-0.63
IMP3	5.04	4.41	-0.63
ZNFX1	5.09	4.46	-0.63
BTBD10	5.15	4.52	-0.63
CLK1	5.46	4.83	-0.63
SNRPB	7.32	6.69	-0.63
RPL29	9.45	8.82	-0.63
RPL14	9.47	8.84	-0.63
RPS19	10.6	9.97	-0.63
SKA3	1.53	0.91	-0.62
LYRM7	1.63	1.01	-0.62
ZNF721	2.5	1.88	-0.62
MON1A	2.68	2.05	-0.62
SLC9B2	3.09	2.46	-0.62
TRIM35	3.26	2.63	-0.62
PGM2L1	3.37	2.75	-0.62
ETV6	3.39	2.77	-0.62
EXOSC6	3.65	3.03	-0.62
ORAI1	3.72	3.1	-0.62
IFIT3	3.82	3.2	-0.62
RCBTB1	3.97	3.36	-0.62
SRC	4	3.39	-0.62
LBR	4.1	3.48	-0.62
NOA1	4.35	3.73	-0.62
CCDC58	4.38	3.76	-0.62
TRAK1	4.45	3.83	-0.62
CCNB1IP1	4.6	3.99	-0.62
ZPR1	4.85	4.23	-0.62
MRPL45	4.96	4.34	-0.62
STX10	5.08	4.45	-0.62
NPM3	5.19	4.56	-0.62
NCOR2	5.23	4.61	-0.62
CDK9	5.32	4.69	-0.62
PTPRE	5.53	4.91	-0.62
MRPL32	5.69	5.08	-0.62
CCT4	6.63	6.02	-0.62
AHNAK	6.85	6.23	-0.62
SDCBP	7.42	6.8	-0.62
RPL39	7.55	6.93	-0.62
EEF1G	9.45	8.83	-0.62
RPL19	10.44	9.82	-0.62
METTL8	1.3	0.69	-0.61
LINS	1.82	1.21	-0.61
ACTG1P20	1.85	1.24	-0.61
LCORL	1.99	1.38	-0.61
ZNF256	2.18	1.56	-0.61
SFR1	2.51	1.89	-0.61
NOL9	2.54	1.93	-0.61
LIME1	2.63	2.02	-0.61
MAP1LC3B2	2.64	2.03	-0.61
ZBTB21	2.68	2.06	-0.61
GEMIN5	2.85	2.24	-0.61
ZNF623	3	2.39	-0.61
EXOSC2	3.21	2.6	-0.61
C22orf29	3.38	2.77	-0.61
TCF7L1	3.46	2.85	-0.61
C16orf91	3.46	2.85	-0.61
RNF44	3.59	2.98	-0.61
NTHL1	3.59	2.98	-0.61
MOB1B	3.71	3.11	-0.61
CMSS1	3.91	3.3	-0.61
RYBP	4.02	3.41	-0.61
IFIT1	4.08	3.47	-0.61
CUL2	4.13	3.52	-0.61
TIMM50	4.14	3.52	-0.61
MLXIP	4.36	3.76	-0.61
REST	4.4	3.78	-0.61
RGL2	4.81	4.21	-0.61
PNRC2	4.93	4.32	-0.61
ITPA	4.95	4.35	-0.61
NOC2L	5.26	4.65	-0.61
TJP2	5.42	4.81	-0.61
PARVB	5.79	5.18	-0.61
ECHS1	6.22	5.61	-0.61
HSPA9	6.41	5.8	-0.61
C10orf10	6.86	6.25	-0.61
BTF3	9	8.4	-0.61
RPS27A	9.2	8.58	-0.61
RPS14	11.07	10.46	-0.61
THSD7A	1.27	0.67	-0.6
STAP2	1.54	0.94	-0.6
ABCA11P	1.69	1.09	-0.6
CAB39L	2.3	1.71	-0.6
HSPA4L	2.68	2.09	-0.6
OSBPL11	2.82	2.23	-0.6
ZNF426	3.05	2.45	-0.6
PHF11	3.54	2.94	-0.6
CDKN2AIP	3.55	2.96	-0.6
MTURN	3.57	2.97	-0.6
NFAT5	3.62	3.03	-0.6
KDM6B	3.63	3.03	-0.6
CACNB3	3.98	3.38	-0.6
SETD8	4.23	3.64	-0.6
KIAA1462	4.27	3.67	-0.6
FAM91A1	4.27	3.68	-0.6
TIMM9	4.29	3.69	-0.6
DNAJA3	4.31	3.7	-0.6
DDX56	4.68	4.07	-0.6
LSM4	5.04	4.44	-0.6
RASSF3	5.12	4.52	-0.6
ARF6	5.3	4.7	-0.6
BTG1	5.38	4.77	-0.6
UBTD1	5.81	5.21	-0.6
MYL6B	6.03	5.43	-0.6
KARS	6.39	5.78	-0.6
ADRM1	6.71	6.11	-0.6
NME1	7.03	6.43	-0.6
HNRNPH1	7.35	6.75	-0.6
RPL13	7.49	6.89	-0.6
EIF3E	7.96	7.36	-0.6
GJA1	8.2	7.6	-0.6
RPL11	10.71	10.12	-0.6
SULT4A1	1.23	0.64	-0.59
LOC285074	1.26	0.67	-0.59
ZNF823	1.63	1.04	-0.59
ZNF407	1.99	1.41	-0.59
TYW5	2.02	1.43	-0.59
ZNF35	2.13	1.54	-0.59
UMPS	2.24	1.65	-0.59
TSEN54	2.48	1.89	-0.59
ZNF480	2.54	1.95	-0.59
ZCCHC8	3.25	2.66	-0.59
ZNF205	3.4	2.82	-0.59
DCP1B	3.59	3	-0.59
FCHO2	3.72	3.13	-0.59
FES	3.84	3.25	-0.59
DGKZ	4.33	3.74	-0.59
MDFI	4.33	3.74	-0.59
NSMCE2	4.4	3.81	-0.59
YY1AP1	4.5	3.91	-0.59
CMIP	4.79	4.2	-0.59
BRMS1	4.97	4.37	-0.59
PPP4R2	5.32	4.74	-0.59
CS	5.9	5.31	-0.59
HDGF	6.38	5.78	-0.59
HSPG2	8.91	8.32	-0.59
RPS13	10.28	9.69	-0.59
RPS8	10.71	10.11	-0.59
RPL13AP5	10.79	10.2	-0.59
LY6G5C	1.03	0.44	-0.58
ZNF30	1.1	0.52	-0.58
KIAA1549	1.85	1.27	-0.58
SNX29	2.04	1.46	-0.58
C17orf96	2.05	1.46	-0.58
ZNF319	2.18	1.6	-0.58
BNC1	2.41	1.82	-0.58
CIDECP	2.93	2.35	-0.58
ZBTB2	3.12	2.53	-0.58
PCCA	3.16	2.58	-0.58
SLC25A51	3.19	2.61	-0.58
WDR36	3.39	2.81	-0.58
RHOBTB1	3.44	2.86	-0.58
ZNF189	3.52	2.94	-0.58
TBC1D1	3.54	2.96	-0.58
PPIF	3.56	2.98	-0.58
PROSER1	3.62	3.04	-0.58
AKAP8	3.71	3.13	-0.58
TCOF1	3.74	3.16	-0.58
BMS1	3.77	3.18	-0.58
ICE1	3.83	3.25	-0.58
NIP7	3.93	3.35	-0.58
SDCCAG3	4.01	3.43	-0.58
ANAPC7	4.13	3.55	-0.58
ZNF706	4.23	3.65	-0.58
FNDC4	4.26	3.68	-0.58
MICALL1	4.28	3.7	-0.58
DAB2IP	4.32	3.73	-0.58
TRABD	4.35	3.77	-0.58
TATDN1	4.43	3.85	-0.58
CARD10	4.44	3.86	-0.58
MPHOSPH6	4.45	3.87	-0.58
WDR75	4.46	3.88	-0.58
EMC8	4.5	3.92	-0.58
JMJD1C	4.77	4.19	-0.58
POLD2	4.92	4.33	-0.58
BMP4	4.96	4.38	-0.58
NAE1	4.99	4.42	-0.58
STX12	5.56	4.98	-0.58
TRAPPC2L	5.81	5.23	-0.58
PHB	5.89	5.31	-0.58
NUTF2	7.44	6.86	-0.58
AP2S1	7.59	7.01	-0.58
S100A10	8.77	8.19	-0.58
LGALS1	11.06	10.49	-0.58
ZNF790	1.03	0.46	-0.57
LOC102724434	1.13	0.56	-0.57
NEK2	1.35	0.78	-0.57
EPS8L2	1.4	0.83	-0.57
CASP8	1.42	0.85	-0.57
LOC101929147	1.62	1.04	-0.57
P2RY11	1.65	1.08	-0.57
COX19	2.48	1.91	-0.57
HCFC2	2.52	1.95	-0.57
LIFR	2.55	1.98	-0.57
HIST3H2A	2.67	2.09	-0.57
B9D2	2.68	2.11	-0.57
EPB41L5	2.69	2.12	-0.57
CHKA	2.82	2.25	-0.57
RPAP2	2.83	2.25	-0.57
C9orf85	3.02	2.45	-0.57
ORAOV1	3.08	2.51	-0.57
TCP11L2	3.13	2.55	-0.57
SULT1C4	3.33	2.76	-0.57
ZBTB18	3.44	2.86	-0.57
PRKRIP1	3.65	3.07	-0.57
SNHG3	3.73	3.16	-0.57
RP2	3.86	3.29	-0.57
NUP153	4.08	3.51	-0.57
MED28	4.39	3.82	-0.57
MRPS18B	4.7	4.14	-0.57
RBM22	4.72	4.15	-0.57
ABCE1	5.12	4.55	-0.57
DECR1	5.52	4.95	-0.57
SRSF1	5.61	5.04	-0.57
NTAN1	5.72	5.15	-0.57
TUFM	6.3	5.74	-0.57
LRRC8A	6.31	5.74	-0.57
CHMP4B	6.77	6.2	-0.57
RAB5C	7.26	6.69	-0.57
RPL6	9.47	8.89	-0.57
RPL37A	11.8	11.23	-0.57
RAB3C	1.06	0.5	-0.56
THAP10	1.11	0.55	-0.56
SLMO1	1.61	1.06	-0.56
CENPL	1.72	1.15	-0.56
PPCDC	1.98	1.43	-0.56
RPP25	2.05	1.49	-0.56
SPTBN5	2.34	1.78	-0.56
FBXO31	2.66	2.1	-0.56
ODF2L	3.05	2.49	-0.56
DDX60	3.14	2.58	-0.56
ZNF271P	3.17	2.61	-0.56
HDAC10	3.28	2.72	-0.56
EXOC3L1	3.29	2.73	-0.56
KDM6A	3.48	2.92	-0.56
LRWD1	3.6	3.04	-0.56
SPEN	3.65	3.09	-0.56
MOB3A	3.73	3.17	-0.56
XPO5	3.75	3.18	-0.56
PRKAR2B	3.77	3.21	-0.56
FAM214A	3.9	3.34	-0.56
DENND3	3.98	3.42	-0.56
LRIF1	4.05	3.48	-0.56
PTBP3	4.09	3.54	-0.56
STK38	4.14	3.59	-0.56
PHF20L1	4.2	3.64	-0.56
UBR5	4.21	3.64	-0.56
GOT1	4.26	3.7	-0.56
CEBPZ	4.36	3.8	-0.56
TBRG4	4.42	3.87	-0.56
AIMP2	4.59	4.03	-0.56
CIAPIN1	4.94	4.38	-0.56
RAB35	5.25	4.69	-0.56
STX4	5.32	4.76	-0.56
SNX6	5.51	4.95	-0.56
TOMM22	5.72	5.15	-0.56
C17orf89	5.83	5.27	-0.56
CAPN1	5.98	5.42	-0.56
PPA1	6.08	5.52	-0.56
HNRNPA1P10	6.41	5.85	-0.56
DDX39B	7.11	6.54	-0.56
PTX3	8.03	7.47	-0.56
RTN4	8.64	8.08	-0.56
RPS21	10.53	9.97	-0.56
DBF4	1.09	0.53	-0.55
ZNF486	1.24	0.69	-0.55
CENPA	1.26	0.71	-0.55
ZNF551	1.61	1.06	-0.55
RBM15	1.71	1.16	-0.55
CPNE5	1.73	1.18	-0.55
ZNF324	1.97	1.42	-0.55
PGBD1	2.31	1.76	-0.55
TOMM40L	2.36	1.81	-0.55
PWWP2B	2.43	1.88	-0.55
CYB5D1	2.45	1.9	-0.55
LRRC20	2.5	1.95	-0.55
TBX18	2.84	2.29	-0.55
CSNK1G1	3.06	2.51	-0.55
CEP250	3.11	2.56	-0.55
TAP2	3.13	2.58	-0.55
BDP1	3.18	2.63	-0.55
ZNF777	3.18	2.63	-0.55
RPL23AP7	3.18	2.63	-0.55
AGO2	3.29	2.74	-0.55
SERPINB1	3.29	2.74	-0.55
SNX2	3.39	2.83	-0.55
NUPL2	3.39	2.84	-0.55
ZNF394	3.42	2.87	-0.55
WDR37	3.46	2.91	-0.55
METTL22	3.57	3.02	-0.55
CCDC85A	3.64	3.09	-0.55
FEM1C	3.67	3.12	-0.55
RRP1B	3.68	3.13	-0.55
CDIP1	3.68	3.13	-0.55
C11orf95	3.78	3.23	-0.55
CCND2	3.85	3.3	-0.55
KIF1B	4.16	3.61	-0.55
BRIX1	4.41	3.87	-0.55
DAP3	5.44	4.88	-0.55
RANGAP1	5.49	4.95	-0.55
PPM1G	5.91	5.36	-0.55
MARCH7	5.95	5.4	-0.55
EIF5	6.04	5.49	-0.55
DHX9	6.06	5.51	-0.55
NUDC	6.12	5.58	-0.55
MARCKS	7.39	6.84	-0.55
RPL37	8.87	8.31	-0.55
RPL34	9.04	8.49	-0.55
RPL36	10.1	9.55	-0.55
RPS25	10.2	9.66	-0.55
RPS16	10.45	9.9	-0.55
RPS4X	10.52	9.97	-0.55
RPL38	10.69	10.15	-0.55
TMSB10	11.69	11.14	-0.55
RFXAP	1.24	0.69	-0.54
ZNF786	1.42	0.88	-0.54
SNPH	1.79	1.25	-0.54
PVRL1	2.01	1.47	-0.54
JRK	2.25	1.71	-0.54
TNFRSF14	2.4	1.86	-0.54
[truncated: 2,807 more rows]
