# Supplementary material for: SOX9 reprograms endothelial cells by altering the chromatin landscape
Source: Nucleic Acids Res. 2022 Jul 29;50(15):8547–65. doi: 10.1093/nar/gkac652 (PMC9410909; doi:10.1093/nar/gkac652)
Supplement: gkac652_Supplemental_Files [file gkac652_supplemental_files.zip › Table S5.xlsx]

## Sheet: C1
chr1	6208649	6208650
chr1	7373360	7373361
chr1	9444861	9444862
chr1	11813778	11813779
chr1	12538474	12538475
chr1	12656155	12656156
chr1	16292025	16292026
chr1	21476035	21476036
chr1	31628331	31628332
chr1	42115609	42115610
chr1	43941499	43941500
chr1	48960090	48960091
chr1	59340670	59340671
chr1	60135750	60135751
chr1	61650090	61650091
chr1	61752911	61752912
chr1	61753642	61753643
chr1	65639661	65639662
chr1	85906424	85906425
chr1	86010529	86010530
chr1	93218725	93218726
chr1	94560822	94560823
chr1	103572719	103572720
chr1	103716101	103716102
chr1	113247472	113247473
chr1	154447480	154447481
chr1	170464323	170464324
chr1	170658751	170658752
chr1	172328838	172328839
chr1	178578413	178578414
chr1	179133767	179133768
chr1	184168335	184168336
chr1	192493424	192493425
chr1	193307677	193307678
chr1	201739349	201739350
chr1	203296603	203296604
chr1	204967380	204967381
chr1	206629233	206629234
chr1	210436056	210436057
chr1	210567164	210567165
chr1	212658691	212658692
chr1	219240271	219240272
chr1	219590399	219590400
chr1	222791104	222791105
chr1	225040009	225040010
chr1	228248262	228248263
chr1	232278511	232278512
chr1	234915207	234915208
chr1	243282241	243282242
chr1	247611899	247611900
chr10	646915	646916
chr10	5589970	5589971
chr10	16478582	16478583
chr10	23138485	23138486
chr10	36276261	36276262
chr10	36778682	36778683
chr10	45431210	45431211
chr10	45966394	45966395
chr10	65175686	65175687
chr10	73741274	73741275
chr10	78924945	78924946
chr10	86184719	86184720
chr10	93349270	93349271
chr10	99038568	99038569
chr10	102894110	102894111
chr10	114571867	114571868
chr10	130894721	130894722
chr11	1363209	1363210
chr11	4066404	4066405
chr11	4067076	4067077
chr11	6341089	6341090
chr11	12041014	12041015
chr11	15852375	15852376
chr11	15865190	15865191
chr11	16023667	16023668
chr11	16148196	16148197
chr11	16170057	16170058
chr11	16215906	16215907
chr11	20002949	20002950
chr11	29195384	29195385
chr11	35413473	35413474
chr11	36126594	36126595
chr11	46366623	46366624
chr11	68095930	68095931
chr11	68768079	68768080
chr11	77741831	77741832
chr11	85863100	85863101
chr11	95449121	95449122
chr11	95979971	95979972
chr11	121108901	121108902
chr11	125071947	125071948
chr11	125133437	125133438
chr12	9139973	9139974
chr12	12367415	12367416
chr12	12486861	12486862
chr12	15002759	15002760
chr12	15782266	15782267
chr12	18536398	18536399
chr12	19556076	19556077
chr12	25852419	25852420
chr12	31358168	31358169
chr12	31359171	31359172
chr12	54652398	54652399
chr12	59461096	59461097
chr12	66342471	66342472
chr12	67662733	67662734
chr12	69684547	69684548
chr12	71388196	71388197
chr12	92996352	92996353
chr12	93730288	93730289
chr12	96002637	96002638
chr12	96530099	96530100
chr12	98812496	98812497
chr12	109227218	109227219
chr12	123754064	123754065
chr12	125148690	125148691
chr13	21608214	21608215
chr13	28100749	28100750
chr13	36920816	36920817
chr13	40139718	40139719
chr13	80936230	80936231
chr13	81044207	81044208
chr13	98908135	98908136
chr13	98953588	98953589
chr13	99698376	99698377
chr13	113377238	113377239
chr14	24379794	24379795
chr14	24642542	24642543
chr14	24808937	24808938
chr14	32303636	32303637
chr14	50059951	50059952
chr14	64360509	64360510
chr14	65716316	65716317
chr14	69560768	69560769
chr14	72270708	72270709
chr14	76250014	76250015
chr14	85906556	85906557
chr14	92366065	92366066
chr14	101083592	101083593
chr14	102188485	102188486
chr14	102856491	102856492
chr14	103059738	103059739
chr14	104304190	104304191
chr15	30136678	30136679
chr15	31215227	31215228
chr15	38364917	38364918
chr15	59024291	59024292
chr15	60690344	60690345
chr15	63315648	63315649
chr15	63845706	63845707
chr15	69887026	69887027
chr15	78498306	78498307
chr15	81823608	81823609
chr15	89742404	89742405
chr15	90388943	90388944
chr15	90951269	90951270
chr15	97436834	97436835
chr16	3014389	3014390
chr16	3221639	3221640
chr16	11876875	11876876
chr16	17407427	17407428
chr16	17510968	17510969
chr16	24865168	24865169
chr16	48534100	48534101
chr16	50293385	50293386
chr16	60125381	60125382
chr16	69958722	69958723
chr16	74402199	74402200
chr16	81895496	81895497
chr16	89623907	89623908
chr17	2303154	2303155
chr17	15361294	15361295
chr17	20020266	20020267
chr17	20173187	20173188
chr17	21453405	21453406
chr17	25574939	25574940
chr17	25583892	25583893
chr17	27135928	27135929
chr17	31264273	31264274
chr17	33148262	33148263
chr17	39957306	39957307
chr17	43488406	43488407
chr17	47987738	47987739
chr17	61477298	61477299
chr17	73689948	73689949
chr17	78692824	78692825
chr18	3771154	3771155
chr18	6541211	6541212
chr18	33059051	33059052
chr18	46110047	46110048
chr18	46465998	46465999
chr18	58573015	58573016
chr18	60549076	60549077
chr18	61003731	61003732
chr18	77171770	77171771
chr19	814639	814640
chr19	15360903	15360904
chr19	30221478	30221479
chr19	35646701	35646702
chr19	36705856	36705857
chr19	39647343	39647344
chr19	46990962	46990963
chr19	49468710	49468711
chr2	9319638	9319639
chr2	11514850	11514851
chr2	16790251	16790252
chr2	25438390	25438391
chr2	33746951	33746952
chr2	47168933	47168934
chr2	64371773	64371774
chr2	68073604	68073605
chr2	69614572	69614573
chr2	72058604	72058605
chr2	74794082	74794083
chr2	85969237	85969238
chr2	96349100	96349101
chr2	106886947	106886948
chr2	135169923	135169924
chr2	149373002	149373003
chr2	151501094	151501095
chr2	161492119	161492120
chr2	167960074	167960075
chr2	181903026	181903027
chr2	182645264	182645265
chr2	189198625	189198626
chr2	192066843	192066844
chr2	204547574	204547575
chr2	204549956	204549957
chr2	210798915	210798916
chr2	213770323	213770324
chr2	219670495	219670496
chr2	231639434	231639435
chr2	232253374	232253375
chr2	237685549	237685550
chr2	239884974	239884975
chr20	8508836	8508837
chr20	10071138	10071139
chr20	17824229	17824230
chr20	19633407	19633408
chr20	19955448	19955449
chr20	25208094	25208095
chr20	35095590	35095591
chr20	35820711	35820712
chr20	43514159	43514160
chr20	44446495	44446496
chr20	47430330	47430331
chr21	27489022	27489023
chr21	37757887	37757888
chr21	38610373	38610374
chr21	46402901	46402902
chr22	40894664	40894665
chr22	43253169	43253170
chr3	8542481	8542482
chr3	11564351	11564352
chr3	12598779	12598780
chr3	16144695	16144696
chr3	21821633	21821634
chr3	24393823	24393824
chr3	24657906	24657907
chr3	32461846	32461847
chr3	33188529	33188530
chr3	37977847	37977848
chr3	38066548	38066549
chr3	56098542	56098543
chr3	58006364	58006365
chr3	64041742	64041743
chr3	66458420	66458421
chr3	81528308	81528309
chr3	101669608	101669609
chr3	104671686	104671687
chr3	112854561	112854562
chr3	114170608	114170609
chr3	125753334	125753335
chr3	149356686	149356687
chr3	151075104	151075105
chr3	159514789	159514790
chr3	171499775	171499776
chr3	171800205	171800206
chr3	178914096	178914097
chr3	185374508	185374509
chr3	194916350	194916351
chr4	207052	207053
chr4	28279778	28279779
chr4	29279168	29279169
chr4	36245797	36245798
chr4	38492018	38492019
chr4	38761168	38761169
chr4	41181043	41181044
chr4	47512824	47512825
chr4	54933331	54933332
chr4	56261902	56261903
chr4	73391876	73391877
chr4	79487460	79487461
chr4	87228545	87228546
chr4	88938994	88938995
chr4	89521457	89521458
chr4	89713728	89713729
chr4	90630256	90630257
chr4	103265533	103265534
chr4	124621250	124621251
chr4	125874353	125874354
chr4	132695774	132695775
chr4	138676226	138676227
chr4	139269405	139269406
chr4	147442174	147442175
chr4	148915504	148915505
chr4	151660926	151660927
chr4	159696742	159696743
chr4	169770275	169770276
chr4	169789856	169789857
chr4	186227347	186227348
chr5	1594099	1594100
chr5	9547972	9547973
chr5	16992622	16992623
chr5	34534970	34534971
chr5	67069463	67069464
chr5	78614884	78614885
chr5	79306390	79306391
chr5	79551723	79551724
chr5	80597480	80597481
chr5	83017735	83017736
chr5	90338845	90338846
chr5	91888648	91888649
chr5	97650407	97650408
chr5	115322294	115322295
chr5	123935330	123935331
chr5	133298905	133298906
chr5	135373199	135373200
chr5	141443701	141443702
chr5	157002971	157002972
chr6	3002346	3002347
chr6	9537756	9537757
chr6	15399418	15399419
chr6	15505359	15505360
chr6	22148429	22148430
chr6	36756746	36756747
chr6	37279635	37279636
chr6	47696801	47696802
chr6	52416629	52416630
chr6	52898855	52898856
chr6	56667453	56667454
chr6	74019736	74019737
chr6	75288141	75288142
chr6	75915831	75915832
chr6	78945222	78945223
chr6	106044452	106044453
chr6	111910803	111910804
chr6	125678914	125678915
chr6	132302228	132302229
chr6	140204587	140204588
chr6	152554087	152554088
chr6	155510281	155510282
chr6	166117523	166117524
chr7	6523810	6523811
chr7	12811356	12811357
chr7	17315989	17315990
chr7	20559522	20559523
chr7	20967729	20967730
chr7	28959216	28959217
chr7	29905566	29905567
chr7	65236006	65236007
chr7	66607878	66607879
chr7	69221360	69221361
chr7	72772284	72772285
chr7	75241165	75241166
chr7	84277371	84277372
chr7	85260331	85260332
chr7	92327807	92327808
chr7	94003687	94003688
chr7	94024303	94024304
chr7	99614375	99614376
chr7	127291999	127292000
chr7	128379232	128379233
chr7	130742159	130742160
chr7	134405342	134405343
chr7	137655621	137655622
chr7	149412543	149412544
chr8	19125100	19125101
chr8	37887909	37887910
chr8	38126712	38126713
chr8	41480109	41480110
chr8	57101860	57101861
chr8	60538241	60538242
chr8	89013409	89013410
chr8	90870241	90870242
chr8	117670834	117670835
chr8	119755309	119755310
chr8	121774496	121774497
chr8	122444029	122444030
chr8	122644278	122644279
chr8	123795143	123795144
chr8	124549905	124549906
chr8	130328702	130328703
chr8	142540837	142540838
chr9	706779	706780
chr9	716159	716160
chr9	735366	735367
chr9	36306733	36306734
chr9	36316899	36316900
chr9	73216132	73216133
chr9	75791619	75791620
chr9	97568176	97568177
chr9	108059202	108059203
chr9	116103210	116103211
chr9	123681796	123681797
chr9	124331465	124331466
chr9	125087735	125087736
chr9	125716854	125716855
chrX	9867714	9867715
chrX	15693731	15693732
chrX	15769563	15769564
chrX	32984997	32984998
chrX	53218778	53218779
chrX	68114195	68114196

## Sheet: C2
chr1	9504188	9504189
chr1	11247099	11247100
chr1	11248268	11248269
chr1	12402483	12402484
chr1	20220743	20220744
chr1	40515539	40515540
chr1	43810114	43810115
chr1	56046722	56046723
chr1	60218376	60218377
chr1	61299107	61299108
chr1	61647446	61647447
chr1	76716334	76716335
chr1	86089145	86089146
chr1	86146881	86146882
chr1	93263802	93263803
chr1	95774637	95774638
chr1	98012204	98012205
chr1	149973442	149973443
chr1	163716881	163716882
chr1	170132279	170132280
chr1	170488354	170488355
chr1	171110996	171110997
chr1	174249718	174249719
chr1	183059725	183059726
chr1	183937684	183937685
chr1	185745924	185745925
chr1	198234506	198234507
chr1	201280203	201280204
chr1	215533684	215533685
chr1	229671064	229671065
chr10	16937093	16937094
chr10	36680484	36680485
chr10	43039424	43039425
chr10	76686750	76686751
chr10	79421621	79421622
chr10	97211726	97211727
chr10	100006851	100006852
chr11	15914923	15914924
chr11	15949577	15949578
chr11	16103489	16103490
chr11	16173608	16173609
chr11	16213783	16213784
chr11	16378898	16378899
chr11	18317075	18317076
chr11	18333778	18333779
chr11	22800431	22800432
chr11	26110220	26110221
chr11	27106225	27106226
chr11	110706773	110706774
chr11	111444916	111444917
chr11	111782641	111782642
chr11	126280681	126280682
chr11	126289971	126289972
chr11	130752347	130752348
chr12	12394036	12394037
chr12	23924386	23924387
chr12	24913294	24913295
chr12	27415023	27415024
chr12	27728910	27728911
chr12	40493479	40493480
chr12	42276399	42276400
chr12	48588829	48588830
chr12	56303298	56303299
chr12	56985929	56985930
chr12	69174667	69174668
chr12	75965633	75965634
chr12	83048749	83048750
chr12	83871573	83871574
chr12	101082400	101082401
chr12	106219113	106219114
chr12	120279880	120279881
chr12	120280324	120280325
chr12	125183471	125183472
chr13	34021113	34021114
chr13	40488240	40488241
chr13	42790633	42790634
chr13	44147716	44147717
chr13	45294490	45294491
chr13	49199030	49199031
chr13	60022385	60022386
chr13	76995837	76995838
chr13	80283927	80283928
chr14	32460626	32460627
chr14	50812952	50812953
chr14	52027983	52027984
chr14	52389564	52389565
chr14	55564904	55564905
chr14	56441097	56441098
chr14	58571534	58571535
chr14	59750320	59750321
chr14	68594132	68594133
chr14	71955758	71955759
chr14	79799064	79799065
chr14	84886696	84886697
chr14	88462077	88462078
chr14	105386179	105386180
chr15	31592351	31592352
chr15	39191623	39191624
chr15	60694654	60694655
chr15	63268768	63268769
chr15	67040753	67040754
chr15	71376018	71376019
chr15	86032416	86032417
chr15	89741021	89741022
chr15	95240524	95240525
chr16	55537003	55537004
chr16	69915141	69915142
chr16	69955206	69955207
chr16	73034143	73034144
chr17	33402581	33402582
chr17	54253122	54253123
chr17	54397810	54397811
chr18	5496892	5496893
chr18	21356487	21356488
chr18	22664917	22664918
chr18	25236542	25236543
chr18	29621149	29621150
chr18	33171235	33171236
chr18	42128301	42128302
chr18	46688242	46688243
chr18	53479490	53479491
chr18	53711024	53711025
chr18	53807415	53807416
chr18	55557372	55557373
chr19	12224038	12224039
chr19	39212754	39212755
chr19	42834564	42834565
chr19	47180846	47180847
chr2	11529870	11529871
chr2	18944859	18944860
chr2	19261673	19261674
chr2	54054112	54054113
chr2	56675702	56675703
chr2	72490436	72490437
chr2	72766466	72766467
chr2	85207698	85207699
chr2	86438507	86438508
chr2	118717943	118717944
chr2	132550380	132550381
chr2	144365487	144365488
chr2	151413781	151413782
chr2	151452674	151452675
chr2	153269950	153269951
chr2	155285820	155285821
chr2	161374396	161374397
chr2	182617270	182617271
chr2	183789160	183789161
chr2	187121468	187121469
chr2	188392225	188392226
chr2	189358880	189358881
chr2	190387568	190387569
chr2	191723680	191723681
chr2	196342433	196342434
chr2	196466228	196466229
chr2	198102961	198102962
chr2	204459549	204459550
chr2	204752623	204752624
chr2	204758269	204758270
chr2	216400697	216400698
chr2	217909032	217909033
chr2	224969596	224969597
chr20	7889837	7889838
chr20	35144544	35144545
chr20	43643834	43643835
chr20	43702145	43702146
chr21	17177073	17177074
chr21	30894511	30894512
chr21	48042688	48042689
chr22	28537800	28537801
chr22	30715016	30715017
chr22	32883256	32883257
chr22	40908534	40908535
chr22	42344443	42344444
chr3	7729577	7729578
chr3	8502906	8502907
chr3	15676837	15676838
chr3	15752972	15752973
chr3	16070389	16070390
chr3	21823099	21823100
chr3	21872319	21872320
chr3	37952340	37952341
chr3	45625105	45625106
chr3	45653276	45653277
chr3	45654781	45654782
chr3	58018139	58018140
chr3	64337970	64337971
chr3	78803387	78803388
chr3	99043676	99043677
chr3	99049772	99049773
chr3	99245891	99245892
chr3	99382917	99382918
chr3	99393083	99393084
chr3	99397038	99397039
chr3	101451320	101451321
chr3	104482065	104482066
chr3	112224306	112224307
chr3	114781045	114781046
chr3	124138564	124138565
chr3	127533477	127533478
chr3	129010496	129010497
chr3	152339015	152339016
chr3	167532420	167532421
chr3	174675470	174675471
chr3	175393272	175393273
chr3	176649992	176649993
chr3	181124232	181124233
chr3	181176822	181176823
chr3	185549047	185549048
chr3	186587552	186587553
chr3	195627815	195627816
chr4	10748224	10748225
chr4	21034065	21034066
chr4	21183530	21183531
chr4	26241052	26241053
chr4	28271265	28271266
chr4	38872315	38872316
chr4	40988578	40988579
chr4	47216069	47216070
chr4	53731303	53731304
chr4	57971220	57971221
chr4	77368884	77368885
chr4	89544562	89544563
chr4	90687237	90687238
chr4	96225965	96225966
chr4	99214922	99214923
chr4	102036291	102036292
chr4	102226226	102226227
chr4	115014513	115014514
chr4	115059369	115059370
chr4	115186201	115186202
chr4	123834507	123834508
chr4	129766230	129766231
chr4	130175689	130175690
chr4	130471532	130471533
chr4	138228788	138228789
chr4	138291661	138291662
chr4	140993123	140993124
chr4	143324205	143324206
chr4	156538651	156538652
chr4	158978260	158978261
chr4	187597727	187597728
chr5	34865425	34865426
chr5	41776724	41776725
chr5	43769863	43769864
chr5	44321306	44321307
chr5	54968484	54968485
chr5	57015156	57015157
chr5	60933686	60933687
chr5	77694996	77694997
chr5	78043592	78043593
chr5	79500768	79500769
chr5	83111919	83111920
chr5	94513988	94513989
chr5	95454031	95454032
chr5	97064837	97064838
chr5	97334806	97334807
chr5	99084085	99084086
chr5	107436961	107436962
chr5	118621452	118621453
chr5	123890932	123890933
chr5	124511459	124511460
chr5	125867459	125867460
chr5	138265483	138265484
chr5	139704645	139704646
chr5	143168151	143168152
chr5	146741319	146741320
chr5	166661495	166661496
chr5	168038312	168038313
chr5	169303700	169303701
chr6	1527441	1527442
chr6	21372174	21372175
chr6	22099125	22099126
chr6	22657974	22657975
chr6	22821925	22821926
chr6	37128915	37128916
chr6	53263324	53263325
chr6	56409112	56409113
chr6	75441227	75441228
chr6	105818409	105818410
chr6	113386929	113386930
chr6	122019885	122019886
chr6	125425670	125425671
chr6	131211892	131211893
chr6	132342906	132342907
chr6	142675118	142675119
chr6	155509741	155509742
chr6	165921792	165921793
chr7	7467236	7467237
chr7	7870140	7870141
chr7	13061852	13061853
chr7	18581113	18581114
chr7	30505494	30505495
chr7	35821070	35821071
chr7	46013797	46013798
chr7	66510818	66510819
chr7	80785376	80785377
chr7	83769864	83769865
chr7	83790990	83790991
chr7	85159496	85159497
chr7	85225528	85225529
chr7	92390864	92390865
chr7	94331098	94331099
chr7	94676045	94676046
chr7	106464296	106464297
chr7	106968629	106968630
chr7	107634639	107634640
chr7	110407077	110407078
chr7	115318342	115318343
chr7	116422715	116422716
chr7	122871692	122871693
chr7	137634524	137634525
chr8	1717366	1717367
chr8	6321512	6321513
chr8	19015340	19015341
chr8	57787036	57787037
chr8	68794908	68794909
chr8	68861905	68861906
chr8	70378961	70378962
chr8	81113485	81113486
chr8	85968224	85968225
chr8	88977354	88977355
chr8	103757671	103757672
chr8	121304647	121304648
chr8	121700367	121700368
chr8	123208313	123208314
chr9	14608648	14608649
chr9	18611065	18611066
chr9	34084857	34084858
chr9	79175473	79175474
chr9	80340198	80340199
chr9	97803556	97803557
chr9	126504595	126504596
chr9	138696643	138696644
chrX	21971416	21971417
chrX	23837954	23837955
chrX	23840678	23840679

## Sheet: C3
chr1	1019012	1019013
chr1	1531324	1531325
chr1	1964401	1964402
chr1	3041956	3041957
chr1	6512801	6512802
chr1	11785894	11785895
chr1	12580659	12580660
chr1	16426747	16426748
chr1	20004654	20004655
chr1	22501605	22501606
chr1	26030513	26030514
chr1	26103356	26103357
chr1	29133124	29133125
chr1	29795973	29795974
chr1	30075455	30075456
chr1	30750023	30750024
chr1	31671094	31671095
chr1	39027319	39027320
chr1	41258239	41258240
chr1	42583365	42583366
chr1	47976326	47976327
chr1	48492126	48492127
chr1	48509464	48509465
chr1	49066196	49066197
chr1	50741188	50741189
chr1	51575266	51575267
chr1	66209733	66209734
chr1	66478693	66478694
chr1	83576041	83576042
chr1	90641753	90641754
chr1	90752506	90752507
chr1	93494903	93494904
chr1	112706184	112706185
chr1	114665743	114665744
chr1	115784752	115784753
chr1	117252440	117252441
chr1	120343540	120343541
chr1	149685128	149685129
chr1	157248076	157248077
chr1	165405385	165405386
chr1	175470254	175470255
chr1	182421379	182421380
chr1	184194646	184194647
chr1	184196878	184196879
chr1	192635373	192635374
chr1	192733137	192733138
chr1	199107990	199107991
chr1	199688592	199688593
chr1	202133291	202133292
chr1	203071364	203071365
chr1	205009296	205009297
chr1	205841504	205841505
chr1	207098873	207098874
chr1	209603424	209603425
chr1	209656363	209656364
chr1	212998518	212998519
chr1	213115657	213115658
chr1	215426935	215426936
chr1	221445478	221445479
chr1	222091863	222091864
chr1	226633778	226633779
chr1	227996716	227996717
chr1	229982546	229982547
chr1	231326175	231326176
chr1	236448097	236448098
chr10	6109759	6109760
chr10	7760074	7760075
chr10	12396920	12396921
chr10	12551747	12551748
chr10	14459954	14459955
chr10	14684844	14684845
chr10	14742652	14742653
chr10	14761900	14761901
chr10	16584492	16584493
chr10	27938936	27938937
chr10	28631028	28631029
chr10	61371428	61371429
chr10	71721095	71721096
chr10	71999167	71999168
chr10	79170213	79170214
chr10	80662398	80662399
chr10	93508119	93508120
chr10	104667504	104667505
chr10	119330732	119330733
chr10	119445109	119445110
chr10	120359300	120359301
chr10	123070144	123070145
chr10	124875980	124875981
chr10	126231347	126231348
chr10	134035826	134035827
chr10	135055378	135055379
chr10	135339179	135339180
chr11	1843355	1843356
chr11	11760068	11760069
chr11	17787987	17787988
chr11	18471382	18471383
chr11	18982180	18982181
chr11	32092632	32092633
chr11	32411447	32411448
chr11	34191062	34191063
chr11	34212743	34212744
chr11	35488764	35488765
chr11	43536482	43536483
chr11	45463565	45463566
chr11	45530943	45530944
chr11	45556681	45556682
chr11	45779024	45779025
chr11	57001838	57001839
chr11	57812915	57812916
chr11	60165435	60165436
chr11	60516384	60516385
chr11	60937609	60937610
chr11	61345218	61345219
chr11	63551984	63551985
chr11	66083465	66083466
chr11	66190574	66190575
chr11	66480519	66480520
chr11	68421052	68421053
chr11	68985568	68985569
chr11	69629197	69629198
chr11	70394729	70394730
chr11	72295801	72295802
chr11	78710923	78710924
chr11	93325600	93325601
chr11	101667794	101667795
chr11	111781512	111781513
chr11	113546573	113546574
chr11	113847602	113847603
chr11	116135684	116135685
chr11	117011536	117011537
chr11	117489869	117489870
chr11	117508708	117508709
chr11	118844652	118844653
chr11	119674348	119674349
chr11	119889125	119889126
chr11	120128510	120128511
chr11	121389035	121389036
chr11	124329327	124329328
chr11	124462385	124462386
chr11	129262068	129262069
chr11	129561586	129561587
chr11	130299660	130299661
chr11	131540667	131540668
chr11	131661474	131661475
chr11	132869093	132869094
chr11	133784321	133784322
chr11	134507071	134507072
chr12	300961	300962
chr12	1673987	1673988
chr12	2257402	2257403
chr12	4353668	4353669
chr12	4359045	4359046
chr12	5093077	5093078
chr12	5758815	5758816
chr12	22161094	22161095
chr12	28153845	28153846
chr12	30465051	30465052
chr12	32937989	32937990
chr12	44257666	44257667
chr12	48286173	48286174
chr12	48793748	48793749
chr12	49267645	49267646
chr12	52882346	52882347
chr12	52915225	52915226
chr12	56096839	56096840
chr12	66773195	66773196
chr12	69273307	69273308
chr12	69346227	69346228
chr12	74914464	74914465
chr12	86470028	86470029
chr12	93932644	93932645
chr12	97457328	97457329
chr12	104449203	104449204
chr12	116852643	116852644
chr12	117641520	117641521
chr12	121458255	121458256
chr13	24520080	24520081
chr13	26135213	26135214
chr13	31948844	31948845
chr13	31985417	31985418
chr13	36762817	36762818
chr13	37206143	37206144
chr13	37838359	37838360
chr13	43558436	43558437
chr13	47423669	47423670
chr13	53424112	53424113
chr13	58360862	58360863
chr13	58715914	58715915
chr13	71706270	71706271
chr13	73161706	73161707
chr13	75187608	75187609
chr13	78524440	78524441
chr13	111717291	111717292
chr13	113736432	113736433
chr14	22955161	22955162
chr14	24372587	24372588
chr14	34329619	34329620
chr14	51635034	51635035
chr14	55581698	55581699
chr14	59574102	59574103
chr14	60161823	60161824
chr14	61163463	61163464
chr14	63822999	63823000
chr14	65296201	65296202
chr14	65599155	65599156
chr14	66712888	66712889
chr14	70501555	70501556
chr14	73019806	73019807
chr14	74686222	74686223
chr14	76953553	76953554
chr14	94637723	94637724
chr14	95219956	95219957
chr14	96635699	96635700
chr15	32984567	32984568
chr15	33465519	33465520
chr15	35283871	35283872
chr15	45370580	45370581
chr15	46023145	46023146
chr15	51072085	51072086
chr15	51501714	51501715
chr15	51528486	51528487
chr15	63656892	63656893
chr15	66264124	66264125
chr15	68816453	68816454
chr15	68975846	68975847
chr15	69823400	69823401
chr15	70188845	70188846
chr15	70660276	70660277
chr15	70804821	70804822
chr15	73154670	73154671
chr15	73237675	73237676
chr15	74992570	74992571
chr15	75114970	75114971
chr15	78063928	78063929
chr15	78682394	78682395
chr15	88824825	88824826
chr15	95029799	95029800
chr15	99550584	99550585
chr16	209818	209819
chr16	866349	866350
chr16	9534853	9534854
chr16	11523467	11523468
chr16	12681721	12681722
chr16	14433441	14433442
chr16	16001770	16001771
chr16	22974859	22974860
chr16	24088330	24088331
chr16	27880221	27880222
chr16	46970048	46970049
chr16	49816528	49816529
chr16	49899038	49899039
chr16	53610144	53610145
chr16	65831194	65831195
chr16	66165751	66165752
chr16	66493153	66493154
chr16	71526812	71526813
chr16	72000227	72000228
chr16	72200076	72200077
chr16	72239269	72239270
chr16	74779312	74779313
chr16	80288856	80288857
chr16	81181365	81181366
chr16	84030124	84030125
chr16	85166758	85166759
chr16	85379013	85379014
chr16	86251433	86251434
chr16	86276072	86276073
chr16	86683592	86683593
chr16	88932853	88932854
chr17	23091	23092
chr17	2425863	2425864
chr17	2443754	2443755
chr17	4361187	4361188
chr17	7044826	7044827
chr17	7933047	7933048
chr17	17286838	17286839
chr17	20891006	20891007
chr17	21320051	21320052
chr17	28307117	28307118
chr17	28561392	28561393
chr17	33142208	33142209
chr17	34822022	34822023
chr17	39052503	39052504
chr17	39571545	39571546
chr17	46862255	46862256
chr17	47167123	47167124
chr17	48787785	48787786
chr17	56887121	56887122
chr17	64854655	64854656
chr17	66176703	66176704
chr17	72346625	72346626
chr17	72371145	72371146
chr17	72851072	72851073
chr17	75592118	75592119
chr17	76249799	76249800
chr17	76533374	76533375
chr17	78491529	78491530
chr18	3393846	3393847
chr18	6417375	6417376
chr18	11732007	11732008
chr18	11754086	11754087
chr18	12053582	12053583
chr18	21248358	21248359
chr18	33437327	33437328
chr18	34820059	34820060
chr18	35149750	35149751
chr18	40321221	40321222
chr18	42324669	42324670
chr18	45558385	45558386
chr18	45729355	45729356
chr18	45787082	45787083
chr18	56210318	56210319
chr18	59144581	59144582
chr18	60266596	60266597
chr18	77577459	77577460
chr18	77609063	77609064
chr19	837257	837258
chr19	1530445	1530446
chr19	3232629	3232630
chr19	4773488	4773489
chr19	5752643	5752644
chr19	7851505	7851506
chr19	7937562	7937563
chr19	10537704	10537705
chr19	12946000	12946001
chr19	13025792	13025793
chr19	15266330	15266331
chr19	17803024	17803025
chr19	17926450	17926451
chr19	30252503	30252504
chr19	31658479	31658480
chr19	35828843	35828844
chr19	41000232	41000233
chr19	45841455	45841456
chr19	51168630	51168631
chr19	51258457	51258458
chr2	4105975	4105976
chr2	10147810	10147811
chr2	11025614	11025615
chr2	11092677	11092678
chr2	11157685	11157686
chr2	11281567	11281568
chr2	12274222	12274223
chr2	19845895	19845896
chr2	29258956	29258957
chr2	31535419	31535420
chr2	36271647	36271648
chr2	38671326	38671327
chr2	42132281	42132282
chr2	42624053	42624054
chr2	44081199	44081200
chr2	45072907	45072908
chr2	45190948	45190949
chr2	47811998	47811999
chr2	58647205	58647206
chr2	58935732	58935733
chr2	66551022	66551023
chr2	67007348	67007349
chr2	67196375	67196376
chr2	68998060	68998061
chr2	71288952	71288953
chr2	72023004	72023005
chr2	74487094	74487095
chr2	85065389	85065390
chr2	86588704	86588705
chr2	96730459	96730460
chr2	97322573	97322574
chr2	100203936	100203937
chr2	100275281	100275282
chr2	100693491	100693492
chr2	101976678	101976679
chr2	103297669	103297670
chr2	105483589	105483590
chr2	108922124	108922125
chr2	121500671	121500672
chr2	128579063	128579064
chr2	129103168	129103169
chr2	129184653	129184654
chr2	130687603	130687604
chr2	132348617	132348618
chr2	135787162	135787163
chr2	143451872	143451873
chr2	147478812	147478813
chr2	156671729	156671730
chr2	162998443	162998444
chr2	170222093	170222094
chr2	170249573	170249574
chr2	182578324	182578325
chr2	207095853	207095854
chr2	217536971	217536972
chr2	217537661	217537662
chr2	217713671	217713672
chr2	218554650	218554651
chr2	220302620	220302621
chr2	222679837	222679838
chr2	223343194	223343195
chr2	228483722	228483723
chr2	235484070	235484071
chr2	235583801	235583802
chr2	239715333	239715334
chr2	241704811	241704812
chr20	849924	849925
chr20	1854944	1854945
chr20	4004779	4004780
chr20	6182244	6182245
chr20	10271913	10271914
chr20	16704596	16704597
chr20	20320350	20320351
chr20	20833062	20833063
chr20	23874363	23874364
chr20	33420129	33420130
chr20	33424970	33424971
chr20	35910454	35910455
chr20	35968057	35968058
chr20	36230105	36230106
chr20	39190521	39190522
chr20	39483390	39483391
chr20	44378354	44378355
chr20	45137039	45137040
chr20	45176215	45176216
chr20	48055039	48055040
chr20	55026657	55026658
chr20	61142945	61142946
chr20	61653003	61653004
chr20	62037685	62037686
chr21	27038190	27038191
chr21	34330824	34330825
chr21	36693978	36693979
chr21	36947050	36947051
chr21	37043725	37043726
chr21	39216706	39216707
chr21	40037058	40037059
chr21	40435151	40435152
chr21	42783066	42783067
chr21	43025674	43025675
chr21	43455184	43455185
chr21	44066291	44066292
chr21	45710651	45710652
chr21	47332530	47332531
chr22	17830057	17830058
chr22	19730634	19730635
chr22	22384998	22384999
chr22	22507569	22507570
chr22	23846942	23846943
chr22	25273340	25273341
chr22	25337794	25337795
chr22	26669689	26669690
chr22	30511322	30511323
chr22	30931767	30931768
chr22	32316055	32316056
chr22	33257694	33257695
chr22	35916659	35916660
chr22	39876029	39876030
chr22	40276575	40276576
chr22	43922584	43922585
chr22	44682622	44682623
chr22	45325685	45325686
chr22	45682391	45682392
chr22	45986034	45986035
chr22	46764617	46764618
chr3	5292858	5292859
chr3	9034997	9034998
chr3	11028665	11028666
chr3	16065959	16065960
chr3	23824888	23824889
chr3	36786122	36786123
chr3	40456075	40456076
chr3	42466271	42466272
chr3	42583999	42584000
chr3	43037557	43037558
chr3	44009730	44009731
chr3	46205574	46205575
chr3	48685889	48685890
chr3	49915683	49915684
chr3	55608242	55608243
chr3	55681814	55681815
chr3	57071387	57071388
chr3	58445167	58445168
chr3	61416219	61416220
chr3	72310875	72310876
chr3	72526780	72526781
chr3	73227412	73227413
chr3	73398788	73398789
chr3	73562668	73562669
chr3	88077026	88077027
chr3	103835083	103835084
chr3	116509808	116509809
chr3	122628659	122628660
chr3	127598816	127598817
chr3	129067562	129067563
chr3	130231317	130231318
chr3	132540845	132540846
chr3	133610526	133610527
chr3	133694556	133694557
chr3	137682172	137682173
chr3	137733206	137733207
chr3	140959284	140959285
chr3	146845801	146845802
chr3	150979422	150979423
chr3	155461169	155461170
chr3	180303161	180303162
chr3	180586495	180586496
chr3	183619710	183619711
chr3	184417332	184417333
chr3	186034531	186034532
chr4	2436890	2436891
chr4	2462967	2462968
chr4	3680337	3680338
chr4	9880375	9880376
chr4	9979274	9979275
chr4	17660346	17660347
chr4	25499963	25499964
chr4	48047650	48047651
chr4	52820571	52820572
chr4	57423492	57423493
chr4	57644934	57644935
chr4	62114522	62114523
chr4	74182586	74182587
chr4	77325643	77325644
chr4	82400981	82400982
chr4	82639903	82639904
chr4	84884589	84884590
chr4	94738960	94738961
chr4	100124537	100124538
chr4	112906240	112906241
chr4	144927639	144927640
chr4	145719595	145719596
chr4	147511761	147511762
chr4	177520740	177520741
chr4	185789260	185789261
chr4	185967348	185967349
chr4	187773344	187773345
chr5	1636806	1636807
chr5	1854141	1854142
chr5	31620892	31620893
chr5	31718501	31718502
chr5	31776153	31776154
chr5	38137789	38137790
chr5	56303056	56303057
chr5	63974632	63974633
chr5	66037093	66037094
chr5	67174566	67174567
chr5	71310890	71310891
chr5	74261435	74261436
chr5	75623879	75623880
chr5	79009884	79009885
chr5	79363614	79363615
chr5	87971960	87971961
chr5	111850564	111850565
chr5	111951615	111951616
chr5	122478713	122478714
chr5	131221987	131221988
chr5	131359866	131359867
chr5	132809332	132809333
chr5	133371268	133371269
chr5	137966845	137966846
chr5	149506940	149506941
chr5	150911470	150911471
chr5	151300669	151300670
chr5	153041599	153041600
chr5	153469271	153469272
chr5	156692351	156692352
chr5	170048168	170048169
chr5	170126651	170126652
chr5	171111908	171111909
chr5	171201167	171201168
chr5	171972748	171972749
chr5	172663151	172663152
chr5	179601875	179601876
chr6	4497534	4497535
chr6	4553859	4553860
chr6	10845600	10845601
chr6	11011884	11011885
chr6	17053383	17053384
chr6	17320412	17320413
chr6	19817711	19817712
chr6	27852609	27852610
chr6	30898017	30898018
chr6	32548564	32548565
chr6	32684096	32684097
chr6	34001391	34001392
chr6	34041649	34041650
chr6	37745816	37745817
chr6	39092892	39092893
chr6	40376387	40376388
chr6	41714756	41714757
chr6	42274830	42274831
chr6	43624126	43624127
chr6	43864020	43864021
chr6	45452211	45452212
chr6	51912766	51912767
chr6	52765448	52765449
chr6	56900445	56900446
chr6	64480683	64480684
chr6	64559323	64559324
chr6	70541961	70541962
chr6	71865743	71865744
chr6	74082879	74082880
chr6	79467164	79467165
chr6	86003935	86003936
chr6	88665401	88665402
chr6	88758472	88758473
chr6	91165445	91165446
chr6	104841650	104841651
chr6	106103752	106103753
chr6	106264638	106264639
chr6	108024872	108024873
chr6	108140930	108140931
chr6	111424847	111424848
chr6	114308666	114308667
chr6	129647241	129647242
chr6	130563597	130563598
chr6	137950727	137950728
chr6	138403066	138403067
chr6	145379303	145379304
chr6	149430186	149430187
chr6	150306122	150306123
chr6	154491400	154491401
chr6	159563951	159563952
chr6	166694840	166694841
chr7	1602117	1602118
chr7	19194942	19194943
chr7	20159319	20159320
chr7	24756682	24756683
chr7	25885430	25885431
chr7	26008020	26008021
chr7	27316585	27316586
chr7	30753357	30753358
chr7	31030345	31030346
chr7	33163824	33163825
chr7	33901790	33901791
chr7	36247337	36247338
chr7	36537469	36537470
chr7	43032255	43032256
chr7	44959707	44959708
chr7	45010716	45010717
chr7	45180891	45180892
chr7	45474445	45474446
chr7	46027047	46027048
chr7	47218285	47218286
chr7	47636258	47636259
chr7	50441823	50441824
chr7	54984085	54984086
chr7	55375141	55375142
chr7	65972193	65972194
chr7	75488047	75488048
chr7	75862266	75862267
chr7	75888359	75888360
chr7	87092883	87092884
chr7	90180208	90180209
chr7	92800269	92800270
chr7	105585972	105585973
chr7	120908419	120908420
chr7	121500941	121500942
chr7	130834841	130834842
chr7	136701127	136701128
chr7	139177769	139177770
chr7	139194433	139194434
chr7	140325017	140325018
chr7	140640839	140640840
chr7	142046759	142046760
chr7	142252480	142252481
chr7	154697814	154697815
chr7	155610093	155610094
chr7	157071259	157071260
chr7	157475722	157475723
chr8	340779	340780
chr8	10752873	10752874
chr8	23986780	23986781
chr8	24751232	24751233
chr8	26044058	26044059
chr8	27907628	27907629
chr8	40278273	40278274
chr8	42245828	42245829
chr8	42671578	42671579
chr8	55499674	55499675
chr8	57982224	57982225
chr8	59037832	59037833
chr8	62041297	62041298
chr8	73908095	73908096
chr8	74260697	74260698
chr8	81351246	81351247
chr8	97637701	97637702
chr8	102278546	102278547
chr8	104205175	104205176
chr8	108003297	108003298
chr8	122196630	122196631
chr8	125969959	125969960
chr8	126644283	126644284
chr8	126715578	126715579
chr8	126891703	126891704
chr8	131882457	131882458
chr8	131951837	131951838
chr8	142451344	142451345
chr8	142599383	142599384
chr8	143714740	143714741
chr8	143848146	143848147
chr8	144268443	144268444
chr9	7578189	7578190
chr9	19507836	19507837
chr9	19526839	19526840
chr9	21727293	21727294
chr9	33234758	33234759
chr9	37052372	37052373
chr9	38558987	38558988
chr9	74204634	74204635
chr9	79427428	79427429
chr9	79630141	79630142
chr9	79699603	79699604
chr9	81280091	81280092
chr9	84517725	84517726
chr9	87651282	87651283
chr9	90778707	90778708
chr9	92274666	92274667
chr9	95715952	95715953
chr9	96010365	96010366
chr9	98282462	98282463
chr9	98442824	98442825
chr9	108645915	108645916
chr9	109954243	109954244
chr9	116526701	116526702
chr9	119244972	119244973
chr9	119508795	119508796
chr9	123095182	123095183
chr9	128860351	128860352
chr9	129321932	129321933
chr9	129659241	129659242
chr9	132436767	132436768
chr9	135894928	135894929
chr9	135895902	135895903
chr9	136133499	136133500
chr9	136944386	136944387
chr9	137849678	137849679
chr9	138113760	138113761
chr9	139494990	139494991
chrX	11689366	11689367
chrX	13566580	13566581
chrX	16271334	16271335
chrX	37349023	37349024
chrX	38008972	38008973
chrX	39262215	39262216
chrX	40350878	40350879
chrX	43445118	43445119
chrX	43642558	43642559
chrX	47362826	47362827
chrX	51088164	51088165
chrX	54803407	54803408
chrX	67807053	67807054
chrX	68091397	68091398
chrX	68255368	68255369
chrX	68721700	68721701
chrX	69714715	69714716
chrX	70381190	70381191
chrX	73287850	73287851
chrX	73411027	73411028
chrX	80632164	80632165
chrX	93491764	93491765
chrX	100044135	100044136
chrX	100505124	100505125
chrX	102233724	102233725
chrX	102931910	102931911
chrX	106624039	106624040
chrX	107450795	107450796
chrX	109038785	109038786
chrX	109260343	109260344
chrX	110974480	110974481
chrX	111452988	111452989
chrX	117414390	117414391
chrX	118326050	118326051
chrX	131190753	131190754
chrX	132189778	132189779
chrX	133105035	133105036
chrX	135602571	135602572
chrX	149383474	149383475
chrX	151978758	151978759
chrX	152628410	152628411
chrX	152661748	152661749
chrX	152878410	152878411
chrX	153329042	153329043
chrX	154213451	154213452

## Sheet: C4
chr1	1614055	1614056
chr1	5655963	5655964
chr1	5870192	5870193
chr1	6497063	6497064
chr1	10580796	10580797
chr1	14152226	14152227
chr1	14835319	14835320
chr1	16154954	16154955
chr1	19463525	19463526
chr1	19571501	19571502
chr1	21078754	21078755
chr1	26142669	26142670
chr1	26152978	26152979
chr1	27087574	27087575
chr1	32491732	32491733
chr1	33788888	33788889
chr1	34345220	34345221
chr1	35453030	35453031
chr1	37967428	37967429
chr1	44342643	44342644
chr1	44778709	44778710
chr1	49268065	49268066
chr1	49498272	49498273
chr1	50087786	50087787
chr1	55812749	55812750
chr1	56103876	56103877
chr1	57790723	57790724
chr1	59652119	59652120
chr1	60039600	60039601
chr1	60628552	60628553
chr1	61118917	61118918
chr1	61363658	61363659
chr1	61506230	61506231
chr1	65495762	65495763
chr1	66379440	66379441
chr1	70261061	70261062
chr1	70272622	70272623
chr1	71629204	71629205
chr1	72948461	72948462
chr1	74100915	74100916
chr1	75973289	75973290
chr1	76399063	76399064
chr1	76650760	76650761
chr1	80720541	80720542
chr1	80997695	80997696
chr1	82610235	82610236
chr1	84803426	84803427
chr1	85108245	85108246
chr1	92117234	92117235
chr1	92407945	92407946
chr1	100762596	100762597
chr1	102279734	102279735
chr1	104054433	104054434
chr1	105136889	105136890
chr1	107424775	107424776
chr1	108035519	108035520
chr1	120632783	120632784
chr1	120821601	120821602
chr1	142605510	142605511
chr1	142949851	142949852
chr1	143537458	143537459
chr1	145109390	145109391
chr1	145187236	145187237
chr1	145488944	145488945
chr1	147208290	147208291
chr1	148631407	148631408
chr1	151238829	151238830
chr1	151616333	151616334
chr1	153298205	153298206
chr1	154130314	154130315
chr1	156520655	156520656
chr1	158576424	158576425
chr1	159676712	159676713
chr1	160958631	160958632
chr1	161012535	161012536
chr1	162674049	162674050
chr1	165705117	165705118
chr1	166376548	166376549
chr1	169702568	169702569
chr1	170419220	170419221
chr1	174300241	174300242
chr1	174519546	174519547
chr1	176281422	176281423
chr1	176342773	176342774
chr1	176912262	176912263
chr1	176991818	176991819
chr1	177964164	177964165
chr1	180979893	180979894
chr1	181632613	181632614
chr1	181701289	181701290
chr1	181849924	181849925
chr1	182230253	182230254
chr1	184454944	184454945
chr1	188580087	188580088
chr1	191886934	191886935
chr1	193742339	193742340
chr1	193886603	193886604
chr1	194075929	194075930
chr1	194623796	194623797
chr1	195111804	195111805
chr1	210637387	210637388
chr1	210806993	210806994
chr1	220339796	220339797
chr1	220347052	220347053
chr1	221375352	221375353
chr1	222221212	222221213
chr1	222957235	222957236
chr1	225726020	225726021
chr1	226032172	226032173
chr1	227788357	227788358
chr1	232777352	232777353
chr1	233337850	233337851
chr1	233900124	233900125
chr1	234476448	234476449
chr1	235038497	235038498
chr1	235126357	235126358
chr1	236184965	236184966
chr1	238551081	238551082
chr1	238585872	238585873
chr1	238650250	238650251
chr1	239562883	239562884
chr1	240151819	240151820
chr1	240606967	240606968
chr1	241460282	241460283
chr1	243093751	243093752
chr1	243111097	243111098
chr1	244523976	244523977
chr1	245952564	245952565
chr1	249216786	249216787
chr10	928772	928773
chr10	1083850	1083851
chr10	1385875	1385876
chr10	1753660	1753661
chr10	2737146	2737147
chr10	10804949	10804950
chr10	10958524	10958525
chr10	15879134	15879135
chr10	19324023	19324024
chr10	20028878	20028879
chr10	20057107	20057108
chr10	20265027	20265028
chr10	24253527	24253528
chr10	26585512	26585513
chr10	26793795	26793796
chr10	28811044	28811045
chr10	31157532	31157533
chr10	35009499	35009500
chr10	35067353	35067354
chr10	36478753	36478754
chr10	44347641	44347642
chr10	44597663	44597664
chr10	44599401	44599402
chr10	50751292	50751293
chr10	58314775	58314776
chr10	58520483	58520484
chr10	58764055	58764056
chr10	59104264	59104265
chr10	64171831	64171832
chr10	65850386	65850387
chr10	74732728	74732729
chr10	79390476	79390477
chr10	86197062	86197063
chr10	87882925	87882926
chr10	88875165	88875166
chr10	89109300	89109301
chr10	89739666	89739667
chr10	94204221	94204222
chr10	94492000	94492001
chr10	107064902	107064903
chr10	108172841	108172842
chr10	108174907	108174908
chr10	108233504	108233505
chr10	109070449	109070450
chr10	112191990	112191991
chr10	114582926	114582927
chr10	116214960	116214961
chr10	117253817	117253818
chr10	121137593	121137594
chr10	121880108	121880109
chr10	122310033	122310034
chr10	124660481	124660482
chr10	125002469	125002470
chr10	126925610	126925611
chr10	130293834	130293835
chr10	132202310	132202311
chr10	132804516	132804517
chr10	132994192	132994193
chr10	134471240	134471241
chr11	4403244	4403245
chr11	4740578	4740579
chr11	5169733	5169734
chr11	5776964	5776965
chr11	5927696	5927697
chr11	9578528	9578529
chr11	10119683	10119684
chr11	12339041	12339042
chr11	15176952	15176953
chr11	15605141	15605142
chr11	15998663	15998664
chr11	16855528	16855529
chr11	23776774	23776775
chr11	26282931	26282932
chr11	29923971	29923972
chr11	30454497	30454498
chr11	36637492	36637493
chr11	36887507	36887508
chr11	39982523	39982524
chr11	40342018	40342019
chr11	42904115	42904116
chr11	43130163	43130164
chr11	46118418	46118419
chr11	49102896	49102897
chr11	49596655	49596656
chr11	57540728	57540729
chr11	59284902	59284903
chr11	60262283	60262284
chr11	61732196	61732197
chr11	64668316	64668317
chr11	67018188	67018189
chr11	70460314	70460315
chr11	70849752	70849753
chr11	70895578	70895579
chr11	72222286	72222287
chr11	76275486	76275487
chr11	79721221	79721222
chr11	79852363	79852364
chr11	82667444	82667445
chr11	84063135	84063136
chr11	84083984	84083985
chr11	85972436	85972437
chr11	88546433	88546434
chr11	90353478	90353479
chr11	92221092	92221093
chr11	97046422	97046423
chr11	99052370	99052371
chr11	101535722	101535723
chr11	101757334	101757335
chr11	103574057	103574058
chr11	104992687	104992688
chr11	106543629	106543630
chr11	106978018	106978019
chr11	108244176	108244177
chr11	109120346	109120347
chr11	110463273	110463274
chr11	114164134	114164135
chr11	115771094	115771095
chr11	116883381	116883382
chr11	118262136	118262137
chr11	118774166	118774167
chr11	123354935	123354936
chr11	123810969	123810970
chr11	123855804	123855805
chr11	124578500	124578501
chr11	125876458	125876459
chr11	125923901	125923902
chr11	126818560	126818561
chr11	127511812	127511813
chr11	129358605	129358606
chr11	129805985	129805986
chr11	133505161	133505162
chr12	445462	445463
chr12	2929048	2929049
chr12	3029593	3029594
chr12	6105089	6105090
chr12	11183365	11183366
chr12	11338912	11338913
chr12	12688853	12688854
chr12	16141735	16141736
chr12	16637900	16637901
chr12	19603247	19603248
chr12	20101135	20101136
chr12	20228787	20228788
chr12	20865717	20865718
chr12	22798250	22798251
chr12	23697891	23697892
chr12	26697651	26697652
chr12	27696752	27696753
chr12	28012568	28012569
chr12	32240297	32240298
chr12	32456628	32456629
chr12	33986818	33986819
chr12	38825265	38825266
chr12	38891224	38891225
chr12	40352469	40352470
chr12	41755854	41755855
chr12	43030760	43030761
chr12	43580293	43580294
chr12	47255377	47255378
chr12	50015196	50015197
chr12	50313138	50313139
chr12	50707154	50707155
chr12	51805628	51805629
chr12	59683865	59683866
chr12	60550114	60550115
chr12	63206430	63206431
chr12	65226114	65226115
chr12	65768955	65768956
chr12	68757815	68757816
chr12	68783329	68783330
chr12	69123526	69123527
chr12	72549417	72549418
chr12	73173756	73173757
chr12	73715143	73715144
chr12	77207133	77207134
chr12	80596264	80596265
chr12	81788349	81788350
chr12	83415516	83415517
chr12	86681336	86681337
chr12	88020918	88020919
chr12	89429062	89429063
chr12	91552185	91552186
chr12	93283563	93283564
chr12	95059049	95059050
chr12	95341817	95341818
chr12	95419325	95419326
chr12	95897404	95897405
chr12	96556660	96556661
chr12	98129730	98129731
chr12	100197873	100197874
chr12	104478198	104478199
chr12	105208921	105208922
chr12	105423170	105423171
chr12	110031865	110031866
chr12	115530236	115530237
chr12	117660802	117660803
chr12	118714701	118714702
chr12	118894653	118894654
chr12	119410382	119410383
chr12	121985132	121985133
chr12	123316690	123316691
chr12	123744900	123744901
chr12	125303785	125303786
chr12	125551572	125551573
chr12	126356763	126356764
chr12	126859397	126859398
chr12	128102209	128102210
chr12	128164019	128164020
chr12	128456398	128456399
chr12	128584987	128584988
chr12	129871497	129871498
chr12	130125847	130125848
chr12	131746520	131746521
chr12	132281073	132281074
chr12	132493431	132493432
chr12	132589958	132589959
chr12	133225957	133225958
chr12	133249380	133249381
chr12	133402422	133402423
chr12	133427983	133427984
chr12	133749550	133749551
chr13	19574664	19574665
chr13	20060443	20060444
chr13	21182469	21182470
chr13	22547662	22547663
chr13	22666007	22666008
chr13	25340775	25340776
chr13	25914579	25914580
chr13	29287683	29287684
chr13	29577532	29577533
chr13	36052457	36052458
chr13	36161550	36161551
chr13	38984163	38984164
chr13	42591158	42591159
chr13	44752146	44752147
chr13	46100734	46100735
chr13	46235575	46235576
chr13	47146763	47146764
chr13	47730077	47730078
chr13	48720690	48720691
chr13	48895786	48895787
chr13	49005733	49005734
chr13	50683066	50683067
chr13	50711459	50711460
chr13	52174579	52174580
chr13	52310130	52310131
chr13	54049158	54049159
chr13	54078292	54078293
chr13	54142716	54142717
chr13	55037065	55037066
chr13	55349850	55349851
chr13	56985558	56985559
chr13	59188947	59188948
chr13	59772466	59772467
chr13	60421542	60421543
chr13	62498324	62498325
chr13	64148871	64148872
chr13	68096571	68096572
chr13	68452450	68452451
chr13	69533679	69533680
chr13	70192311	70192312
chr13	70196505	70196506
chr13	70851046	70851047
chr13	71773963	71773964
chr13	72916859	72916860
chr13	73881257	73881258
chr13	74729567	74729568
chr13	78755953	78755954
chr13	80436796	80436797
chr13	80870196	80870197
chr13	81857991	81857992
chr13	84368818	84368819
chr13	85637628	85637629
chr13	89730693	89730694
chr13	90285470	90285471
chr13	90536510	90536511
chr13	94088300	94088301
chr13	104239535	104239536
chr13	108904273	108904274
chr13	108936333	108936334
chr13	109896930	109896931
chr13	110117011	110117012
chr13	112616480	112616481
chr13	114855106	114855107
chr13	114938051	114938052
chr14	22523433	22523434
chr14	23553430	23553431
chr14	25491574	25491575
chr14	25673259	25673260
chr14	25676602	25676603
chr14	26180343	26180344
chr14	26284992	26284993
chr14	27591519	27591520
chr14	29011643	29011644
chr14	29788961	29788962
chr14	31438283	31438284
chr14	32835426	32835427
chr14	32942134	32942135
chr14	35155500	35155501
chr14	35166656	35166657
chr14	35619248	35619249
chr14	37439888	37439889
chr14	38767509	38767510
chr14	39929772	39929773
chr14	40583913	40583914
chr14	40722751	40722752
chr14	40827961	40827962
chr14	41600434	41600435
chr14	42565796	42565797
chr14	42951736	42951737
chr14	43428680	43428681
chr14	44999931	44999932
chr14	45084140	45084141
chr14	46079687	46079688
chr14	47583542	47583543
chr14	48256909	48256910
chr14	50409072	50409073
chr14	50829672	50829673
chr14	51827509	51827510
chr14	54045234	54045235
chr14	54137899	54137900
chr14	55245846	55245847
chr14	55818547	55818548
chr14	58125168	58125169
chr14	59959698	59959699
chr14	61392955	61392956
chr14	63862168	63862169
chr14	64675323	64675324
chr14	65539352	65539353
chr14	67161030	67161031
chr14	68317705	68317706
chr14	69180880	69180881
chr14	71551089	71551090
chr14	72434786	72434787
chr14	73107026	73107027
chr14	75006465	75006466
chr14	76433740	76433741
chr14	80565786	80565787
chr14	80882512	80882513
chr14	82466799	82466800
chr14	84485963	84485964
chr14	84996418	84996419
chr14	85477890	85477891
chr14	85693836	85693837
chr14	86551153	86551154
chr14	86805764	86805765
chr14	87358564	87358565
chr14	88447537	88447538
chr14	89942750	89942751
chr14	91223155	91223156
chr14	91239971	91239972
chr14	91257562	91257563
chr14	93051760	93051761
chr14	93176473	93176474
chr14	94810034	94810035
chr14	94814592	94814593
chr14	97031432	97031433
chr14	97177044	97177045
chr14	99913022	99913023
chr14	101349836	101349837
chr14	101543929	101543930
chr14	102635671	102635672
chr14	103295824	103295825
chr15	20406324	20406325
chr15	20499814	20499815
chr15	20545630	20545631
chr15	21158649	21158650
chr15	26336434	26336435
chr15	28056419	28056420
chr15	33087357	33087358
chr15	37056974	37056975
chr15	42672350	42672351
chr15	44695263	44695264
chr15	44713604	44713605
chr15	45007755	45007756
chr15	46945742	46945743
chr15	47166876	47166877
chr15	47177055	47177056
chr15	47931360	47931361
chr15	50853367	50853368
chr15	50946936	50946937
chr15	51315143	51315144
chr15	52957381	52957382
chr15	53486835	53486836
chr15	54028921	54028922
chr15	54726343	54726344
chr15	55935713	55935714
chr15	57877795	57877796
chr15	58328061	58328062
chr15	58563369	58563370
chr15	61038747	61038748
chr15	63567458	63567459
chr15	64191135	64191136
chr15	65966849	65966850
chr15	71264804	71264805
chr15	72233526	72233527
chr15	73514018	73514019
chr15	75260841	75260842
chr15	76806810	76806811
chr15	81921416	81921417
chr15	85882301	85882302
chr15	86039364	86039365
chr15	86620496	86620497
chr15	87990484	87990485
chr15	91389952	91389953
chr15	92043325	92043326
chr15	94742701	94742702
chr15	96603521	96603522
chr15	97542676	97542677
chr15	98332789	98332790
chr15	98525416	98525417
chr15	100396220	100396221
chr15	100791542	100791543
chr15	101496927	101496928
chr15	102176841	102176842
chr16	2139535	2139536
chr16	3107004	3107005
chr16	3431041	3431042
chr16	4339511	4339512
chr16	4705488	4705489
chr16	4804102	4804103
chr16	5840760	5840761
chr16	6378955	6378956
chr16	7096714	7096715
chr16	7503817	7503818
chr16	9559650	9559651
chr16	12335573	12335574
chr16	12620465	12620466
chr16	12762627	12762628
chr16	13409354	13409355
chr16	13538033	13538034
chr16	14053765	14053766
chr16	14414731	14414732
chr16	17301208	17301209
chr16	20228774	20228775
chr16	22786230	22786231
chr16	25730731	25730732
chr16	27729617	27729618
chr16	32051475	32051476
chr16	33353838	33353839
chr16	33611964	33611965
chr16	46714672	46714673
chr16	47181200	47181201
chr16	48373956	48373957
chr16	48617934	48617935
chr16	49276251	49276252
chr16	52058552	52058553
chr16	52068786	52068787
chr16	52261185	52261186
chr16	52327241	52327242
chr16	53960190	53960191
chr16	55516916	55516917
chr16	55519539	55519540
chr16	57076011	57076012
chr16	58217922	58217923
chr16	58556831	58556832
chr16	59239544	59239545
chr16	60480339	60480340
chr16	65145302	65145303
chr16	69580257	69580258
chr16	70480728	70480729
chr16	71793282	71793283
chr16	72425089	72425090
chr16	73029679	73029680
chr16	73158114	73158115
chr16	73724399	73724400
chr16	74007585	74007586
chr16	75493290	75493291
chr16	76343215	76343216
chr16	76426054	76426055
chr16	78298430	78298431
chr16	79024348	79024349
chr16	81993530	81993531
chr16	83023467	83023468
chr16	83240030	83240031
chr16	87882637	87882638
chr16	88824417	88824418
chr16	88884148	88884149
chr17	93668	93669
chr17	1610944	1610945
chr17	1719364	1719365
chr17	3210199	3210200
chr17	3799022	3799023
chr17	11738065	11738066
chr17	12893232	12893233
chr17	14525510	14525511
chr17	15571818	15571819
chr17	15749048	15749049
chr17	18198810	18198811
chr17	19287857	19287858
chr17	19288575	19288576
chr17	26535890	26535891
chr17	29896646	29896647
chr17	32049170	32049171
chr17	37146753	37146754
chr17	37859646	37859647
chr17	38426447	38426448
chr17	40510653	40510654
chr17	41455719	41455720
chr17	41749085	41749086
chr17	41809865	41809866
chr17	48150448	48150449
chr17	49822317	49822318
chr17	52143287	52143288
chr17	52336804	52336805
chr17	57401939	57401940
chr17	58258595	58258596
chr17	62388366	62388367
chr17	62650814	62650815
chr17	63722757	63722758
chr17	63996314	63996315
chr17	64373450	64373451
chr17	64436997	64436998
chr17	64631620	64631621
chr17	65282162	65282163
chr17	67676031	67676032
chr17	70199956	70199957
chr17	70994432	70994433
chr17	73197108	73197109
chr17	74570854	74570855
chr17	74935861	74935862
chr17	79187477	79187478
chr17	79477530	79477531
chr17	79478440	79478441
chr17	80517977	80517978
chr17	80594224	80594225
chr18	217180	217181
chr18	2051733	2051734
chr18	3762870	3762871
chr18	3921518	3921519
chr18	4725102	4725103
chr18	7981427	7981428
chr18	8788660	8788661
chr18	9869346	9869347
chr18	12028212	12028213
chr18	13127494	13127495
chr18	14339360	14339361
chr18	21233225	21233226
chr18	21764555	21764556
chr18	23952369	23952370
chr18	24528913	24528914
chr18	25002227	25002228
chr18	26127199	26127200
chr18	27661349	27661350
chr18	28518498	28518499
chr18	31470861	31470862
chr18	32187756	32187757
chr18	32972343	32972344
chr18	34639465	34639466
chr18	35456117	35456118
chr18	35594837	35594838
chr18	35779654	35779655
chr18	36504286	36504287
chr18	37845738	37845739
chr18	38905169	38905170
chr18	39186772	39186773
chr18	40450236	40450237
chr18	41095303	41095304
chr18	41107748	41107749
chr18	42597478	42597479
chr18	44076689	44076690
chr18	44166464	44166465
chr18	45769862	45769863
chr18	56392952	56392953
chr18	56520497	56520498
chr18	58179740	58179741
chr18	59412671	59412672
chr18	59928036	59928037
chr18	60702865	60702866
chr18	63117850	63117851
chr18	64026415	64026416
chr18	65756770	65756771
chr18	67138960	67138961
chr18	67342368	67342369
chr18	67721497	67721498
chr18	69096290	69096291
chr18	69275362	69275363
chr18	70945835	70945836
chr18	71551325	71551326
chr18	73886011	73886012
chr18	75964040	75964041
chr18	75999253	75999254
chr18	76208611	76208612
chr19	2142771	2142772
chr19	3976407	3976408
chr19	5389007	5389008
chr19	5671852	5671853
chr19	5930299	5930300
chr19	7168891	7168892
chr19	7190765	7190766
chr19	7220159	7220160
chr19	7266047	7266048
chr19	8033328	8033329
chr19	9385975	9385976
chr19	12001927	12001928
chr19	13132505	13132506
chr19	15031492	15031493
chr19	15520510	15520511
chr19	18651033	18651034
chr19	19010691	19010692
chr19	20614971	20614972
chr19	20673743	20673744
chr19	20938898	20938899
chr19	21601752	21601753
chr19	22735169	22735170
chr19	23018120	23018121
chr19	23516440	23516441
chr19	24318510	24318511
chr19	28360482	28360483
chr19	28740994	28740995
chr19	28981022	28981023
chr19	29106406	29106407
chr19	30431110	30431111
chr19	37398925	37398926
chr19	37478187	37478188
chr19	37485572	37485573
chr19	40093642	40093643
chr19	44339240	44339241
chr19	44944770	44944771
chr19	46810276	46810277
chr19	48688342	48688343
chr19	55247165	55247166
chr19	55423781	55423782
chr19	56347987	56347988
chr19	57132625	57132626
chr19	58773129	58773130
chr2	474676	474677
chr2	1700783	1700784
chr2	2135906	2135907
chr2	2186425	2186426
chr2	2469334	2469335
chr2	2668143	2668144
chr2	4984621	4984622
chr2	5153476	5153477
chr2	6135211	6135212
chr2	6485393	6485394
chr2	6636545	6636546
chr2	6719191	6719192
chr2	8110277	8110278
chr2	8153215	8153216
chr2	8574896	8574897
chr2	9134811	9134812
chr2	9725050	9725051
chr2	10485180	10485181
chr2	13765867	13765868
chr2	14277434	14277435
chr2	15613839	15613840
chr2	16803265	16803266
chr2	17577040	17577041
chr2	18459230	18459231
chr2	18556251	18556252
chr2	18761970	18761971
chr2	19255655	19255656
chr2	20657792	20657793
chr2	20935962	20935963
chr2	21416327	21416328
chr2	21800929	21800930
chr2	22666886	22666887
chr2	22756464	22756465
chr2	24353729	24353730
chr2	24698025	24698026
chr2	25998791	25998792
chr2	28526382	28526383
chr2	28550302	28550303
chr2	30188562	30188563
chr2	32801974	32801975
chr2	32993695	32993696
chr2	33592822	33592823
chr2	33614179	33614180
chr2	34589593	34589594
chr2	34778232	34778233
chr2	41297648	41297649
chr2	42350858	42350859
chr2	42642378	42642379
chr2	44726039	44726040
chr2	45763093	45763094
chr2	47678532	47678533
chr2	48793755	48793756
chr2	50738403	50738404
chr2	54210387	54210388
chr2	58812636	58812637
chr2	59116044	59116045
chr2	60230259	60230260
chr2	60471261	60471262
chr2	60526488	60526489
chr2	61435342	61435343
chr2	62297353	62297354
chr2	63439013	63439014
chr2	63543564	63543565
chr2	64017352	64017353
chr2	65562088	65562089
chr2	68781935	68781936
chr2	69475344	69475345
chr2	71541135	71541136
chr2	71802185	71802186
chr2	72590209	72590210
chr2	73302082	73302083
chr2	74589126	74589127
chr2	75769766	75769767
chr2	77691276	77691277
chr2	79436787	79436788
chr2	81760147	81760148
chr2	81933543	81933544
chr2	82076136	82076137
chr2	82402467	82402468
chr2	83140482	83140483
chr2	84510592	84510593
chr2	85164205	85164206
chr2	88400576	88400577
chr2	91774007	91774008
chr2	91831759	91831760
chr2	91959295	91959296
chr2	97856288	97856289
chr2	98435566	98435567
chr2	99869088	99869089
chr2	100375710	100375711
chr2	100748642	100748643
chr2	102781444	102781445
chr2	107778716	107778717
chr2	108169697	108169698
chr2	114835738	114835739
chr2	116560613	116560614
chr2	118391323	118391324
chr2	118599677	118599678
chr2	119240588	119240589
chr2	123030423	123030424
chr2	123436224	123436225
chr2	123468066	123468067
chr2	123671954	123671955
chr2	124447317	124447318
chr2	124891301	124891302
chr2	125554843	125554844
chr2	126691864	126691865
chr2	126931808	126931809
chr2	127334512	127334513
chr2	128169419	128169420
chr2	129773943	129773944
chr2	130048650	130048651
chr2	130495845	130495846
chr2	133017017	133017018
chr2	133018937	133018938
chr2	133020113	133020114
chr2	133022710	133022711
chr2	133024470	133024471
chr2	133029677	133029678
chr2	133032656	133032657
chr2	133034736	133034737
chr2	134945202	134945203
chr2	136600671	136600672
chr2	141000415	141000416
chr2	141205279	141205280
chr2	143619877	143619878
chr2	143810130	143810131
chr2	145145733	145145734
chr2	146025967	146025968
chr2	146209300	146209301
chr2	147505411	147505412
chr2	149605365	149605366
chr2	152056965	152056966
chr2	154927190	154927191
chr2	158580612	158580613
chr2	158697281	158697282
chr2	159780171	159780172
chr2	160137862	160137863
chr2	162800126	162800127
chr2	162955624	162955625
chr2	167657941	167657942
chr2	169629419	169629420
chr2	171337030	171337031
chr2	174562834	174562835
chr2	174772315	174772316
chr2	174850144	174850145
chr2	175493277	175493278
chr2	177048812	177048813
chr2	177065834	177065835
chr2	177864396	177864397
chr2	179564611	179564612
chr2	182602700	182602701
chr2	183779040	183779041
chr2	185048571	185048572
chr2	185747599	185747600
chr2	188637249	188637250
chr2	189839199	189839200
chr2	189859279	189859280
chr2	189862069	189862070
chr2	189873844	189873845
chr2	190426017	190426018
chr2	192236337	192236338
chr2	194339230	194339231
chr2	195214574	195214575
chr2	195537863	195537864
chr2	196701653	196701654
chr2	197137867	197137868
chr2	197559788	197559789
chr2	198294337	198294338
chr2	198947249	198947250
chr2	203227265	203227266
chr2	205269344	205269345
chr2	205348631	205348632
chr2	208774509	208774510
chr2	209370207	209370208
chr2	212099340	212099341
chr2	216164832	216164833
chr2	216230301	216230302
chr2	216273041	216273042
chr2	219112712	219112713
chr2	222718841	222718842
chr2	224357573	224357574
chr2	224734018	224734019
chr2	226443113	226443114
chr2	226494222	226494223
chr2	227191097	227191098
chr2	228697562	228697563
chr2	229791898	229791899
chr2	230554228	230554229
chr2	232612560	232612561
chr2	235316628	235316629
chr2	236647962	236647963
chr2	237039392	237039393
chr2	237113245	237113246
chr2	240087902	240087903
chr2	242354841	242354842
chr20	3016599	3016600
chr20	3114044	3114045
chr20	3335000	3335001
chr20	3610065	3610066
chr20	5151230	5151231
chr20	6505279	6505280
chr20	6886093	6886094
chr20	7713456	7713457
chr20	9281604	9281605
chr20	9849804	9849805
chr20	10687500	10687501
chr20	10990390	10990391
chr20	11388305	11388306
chr20	14588056	14588057
chr20	16420821	16420822
chr20	16843049	16843050
chr20	22040361	22040362
chr20	25215892	25215893
chr20	29571078	29571079
chr20	29607906	29607907
chr20	29648340	29648341
chr20	33015405	33015406
chr20	35557039	35557040
chr20	36991664	36991665
chr20	39696511	39696512
chr20	39827575	39827576
chr20	40691147	40691148
chr20	45759422	45759423
chr20	49350869	49350870
chr20	53395134	53395135
chr20	53845561	53845562
chr20	54174742	54174743
chr20	55431425	55431426
chr20	55768326	55768327
chr20	57708472	57708473
chr20	57709560	57709561
chr20	58302604	58302605
chr20	58853940	58853941
chr20	62948296	62948297
chr21	9413696	9413697
chr21	9898686	9898687
chr21	10030824	10030825
chr21	10490449	10490450
chr21	10556284	10556285
chr21	11031850	11031851
chr21	14744452	14744453
chr21	15881759	15881760
chr21	17087473	17087474
chr21	18504209	18504210
chr21	18614316	18614317
chr21	22540747	22540748
chr21	22778526	22778527
chr21	23068854	23068855
chr21	25977956	25977957
chr21	27402627	27402628
chr21	28576575	28576576
chr21	30802672	30802673
chr21	31977609	31977610
chr21	33750086	33750087
chr21	38552229	38552230
chr21	38623305	38623306
chr21	39635003	39635004
chr21	41482141	41482142
chr21	41640405	41640406
chr21	42132353	42132354
chr21	42236106	42236107
chr21	43969846	43969847
chr21	43982408	43982409
chr21	44838517	44838518
chr21	44944592	44944593
chr21	45721255	45721256
chr21	45744325	45744326
chr21	46270088	46270089
chr22	16900594	16900595
chr22	17205435	17205436
chr22	17328109	17328110
chr22	23584913	23584914
chr22	24161965	24161966
chr22	24463951	24463952
chr22	24593543	24593544
chr22	28123694	28123695
chr22	28511703	28511704
chr22	28953179	28953180
chr22	32948764	32948765
chr22	35307352	35307353
chr22	36209049	36209050
chr22	40618390	40618391
chr22	41755064	41755065
chr22	42200737	42200738
chr22	42587350	42587351
chr22	44403965	44403966
chr22	47160411	47160412
chr22	47372395	47372396
chr22	47988666	47988667
chr22	48230290	48230291
chr22	48540761	48540762
chr22	48868373	48868374
chr22	48924429	48924430
chr22	49191833	49191834
chr22	50267684	50267685
chr22	50858836	50858837
chr3	109829	109830
chr3	193653	193654
chr3	262500	262501
chr3	647124	647125
chr3	5049800	5049801
chr3	5951067	5951068
chr3	6068147	6068148
chr3	7864925	7864926
chr3	10082519	10082520
chr3	11287965	11287966
chr3	11866302	11866303
chr3	12955860	12955861
chr3	14970608	14970609
chr3	17639586	17639587
chr3	18346787	18346788
chr3	18640351	18640352
chr3	19122994	19122995
chr3	19813757	19813758
chr3	23960763	23960764
chr3	24495021	24495022
chr3	26496754	26496755
chr3	26549286	26549287
chr3	26799012	26799013
chr3	28397927	28397928
chr3	30062858	30062859
chr3	30496082	30496083
chr3	31176266	31176267
chr3	31755578	31755579
chr3	32118692	32118693
chr3	33186774	33186775
chr3	36096623	36096624
chr3	37207702	37207703
chr3	38197276	38197277
chr3	40574298	40574299
chr3	41541970	41541971
chr3	42973506	42973507
chr3	46993646	46993647
chr3	47814964	47814965
chr3	49404104	49404105
chr3	54050790	54050791
chr3	55124153	55124154
chr3	61217165	61217166
chr3	61728315	61728316
chr3	65076296	65076297
chr3	65699742	65699743
chr3	65790802	65790803
chr3	68030916	68030917
chr3	69327791	69327792
chr3	70421004	70421005
chr3	75819972	75819973
chr3	75861460	75861461
chr3	76590741	76590742
chr3	79417263	79417264
chr3	81719895	81719896
chr3	82950017	82950018
chr3	85553867	85553868
chr3	86555792	86555793
chr3	87148121	87148122
chr3	88968658	88968659
chr3	96395963	96395964
chr3	96469490	96469491
chr3	100112891	100112892
chr3	100156246	100156247
chr3	100699758	100699759
chr3	100992951	100992952
chr3	101295661	101295662
chr3	106229608	106229609
chr3	106827047	106827048
chr3	108221070	108221071
chr3	109517610	109517611
chr3	110121900	110121901
chr3	112132632	112132633
chr3	112353735	112353736
chr3	113946316	113946317
chr3	114841741	114841742
chr3	117691202	117691203
chr3	120114104	120114105
chr3	122803628	122803629
chr3	122883162	122883163
chr3	124851171	124851172
chr3	125156057	125156058
chr3	126168621	126168622
chr3	126529829	126529830
chr3	129187334	129187335
chr3	132946454	132946455
chr3	133918121	133918122
chr3	135982834	135982835
chr3	135994933	135994934
chr3	138896353	138896354
chr3	139322720	139322721
chr3	139679697	139679698
chr3	144304634	144304635
chr3	150057163	150057164
chr3	150665322	150665323
chr3	152785621	152785622
chr3	155298904	155298905
chr3	155625325	155625326
chr3	157498996	157498997
chr3	159710133	159710134
chr3	159800932	159800933
chr3	160211156	160211157
chr3	161609961	161609962
chr3	166068855	166068856
chr3	170233694	170233695
chr3	171182911	171182912
chr3	171398677	171398678
chr3	173320506	173320507
chr3	173557439	173557440
chr3	173755998	173755999
chr3	176482091	176482092
chr3	177988820	177988821
chr3	179105871	179105872
chr3	180649474	180649475
chr3	180661312	180661313
chr3	180760880	180760881
chr3	183271295	183271296
chr3	184799130	184799131
chr3	185263606	185263607
chr3	187272553	187272554
chr3	187781061	187781062
chr3	187844336	187844337
chr3	193601936	193601937
chr4	200713	200714
chr4	452502	452503
chr4	526726	526727
chr4	2307784	2307785
chr4	4065042	4065043
chr4	5143033	5143034
chr4	10654548	10654549
chr4	10836889	10836890
chr4	14269805	14269806
chr4	14768075	14768076
chr4	18462850	18462851
chr4	18561722	18561723
chr4	19459448	19459449
chr4	20008256	20008257
chr4	21225747	21225748
chr4	22930881	22930882
chr4	23179807	23179808
chr4	23777403	23777404
chr4	24298825	24298826
chr4	24846211	24846212
chr4	25376710	25376711
chr4	26901151	26901152
chr4	27226224	27226225
chr4	31915638	31915639
chr4	33334817	33334818
chr4	35906471	35906472
chr4	36461390	36461391
chr4	36824466	36824467
chr4	42088287	42088288
chr4	42258160	42258161
chr4	45181478	45181479
chr4	47894973	47894974
chr4	57019247	57019248
chr4	58847294	58847295
chr4	60102197	60102198
chr4	61024683	61024684
chr4	65990551	65990552
chr4	66850392	66850393
chr4	67362822	67362823
chr4	69661403	69661404
chr4	69900532	69900533
chr4	73998724	73998725
chr4	77743167	77743168
chr4	79017452	79017453
chr4	80671424	80671425
chr4	84254622	84254623
chr4	85044822	85044823
chr4	85098781	85098782
chr4	85815577	85815578
chr4	91611277	91611278
chr4	92482621	92482622
chr4	94113277	94113278
chr4	94332809	94332810
chr4	96993979	96993980
chr4	97461411	97461412
chr4	97864814	97864815
chr4	98147037	98147038
chr4	100446792	100446793
chr4	100627996	100627997
chr4	101159755	101159756
chr4	101299474	101299475
chr4	102477204	102477205
chr4	103591162	103591163
chr4	106406866	106406867
chr4	113792812	113792813
chr4	115143817	115143818
chr4	117081705	117081706
chr4	118122002	118122003
chr4	118461314	118461315
chr4	123912612	123912613
chr4	124746495	124746496
chr4	124994689	124994690
chr4	125993054	125993055
chr4	128583153	128583154
chr4	133029030	133029031
chr4	133863308	133863309
chr4	136609495	136609496
chr4	136695700	136695701
chr4	138347601	138347602
chr4	138846893	138846894
chr4	141565473	141565474
chr4	143745253	143745254
chr4	150082068	150082069
chr4	154525002	154525003
chr4	155369414	155369415
chr4	156025567	156025568
chr4	156841545	156841546
chr4	158525102	158525103
chr4	158609731	158609732
chr4	159142848	159142849
chr4	167499918	167499919
chr4	168064996	168064997
chr4	168329331	168329332
chr4	169857100	169857101
chr4	169921627	169921628
chr4	170996570	170996571
chr4	171965224	171965225
chr4	172181371	172181372
chr4	173202112	173202113
chr4	174563752	174563753
chr4	176145071	176145072
chr4	180952025	180952026
chr4	181245726	181245727
chr4	181641345	181641346
chr4	182506535	182506536
chr4	182716681	182716682
chr4	187421889	187421890
chr4	187462162	187462163
chr4	188652055	188652056
chr4	189692570	189692571
chr4	190610920	190610921
chr4	190816195	190816196
chr5	453361	453362
chr5	2181541	2181542
chr5	2277106	2277107
chr5	2961624	2961625
chr5	3057453	3057454
chr5	3323916	3323917
chr5	3723648	3723649
chr5	4596140	4596141
chr5	4601839	4601840
chr5	4799565	4799566
chr5	7734651	7734652
chr5	11033841	11033842
chr5	16881109	16881110
chr5	16905100	16905101
chr5	18829109	18829110
chr5	19320925	19320926
chr5	19544015	19544016
chr5	22400249	22400250
chr5	22724731	22724732
chr5	24592017	24592018
chr5	24804838	24804839
chr5	26224937	26224938
chr5	27824311	27824312
chr5	28745843	28745844
chr5	30929173	30929174
chr5	31254366	31254367
chr5	33745495	33745496
chr5	34564156	34564157
chr5	35758611	35758612
chr5	38542642	38542643
chr5	40370459	40370460
chr5	42236348	42236349
chr5	43808451	43808452
chr5	45198076	45198077
chr5	51062743	51062744
chr5	52188552	52188553
chr5	52422866	52422867
chr5	53589602	53589603
chr5	55004936	55004937
chr5	56826414	56826415
chr5	59735292	59735293
chr5	60774893	60774894
chr5	64392820	64392821
chr5	64469625	64469626
chr5	66513160	66513161
chr5	66881731	66881732
chr5	67205526	67205527
chr5	68550324	68550325
chr5	73220558	73220559
chr5	79711653	79711654
chr5	80140024	80140025
chr5	81543978	81543979
chr5	85944989	85944990
chr5	87405899	87405900
chr5	87590246	87590247
chr5	88094388	88094389
chr5	88894305	88894306
chr5	89791181	89791182
chr5	92635315	92635316
chr5	92975664	92975665
chr5	95101348	95101349
chr5	97245392	97245393
chr5	99477838	99477839
chr5	102429547	102429548
chr5	104846513	104846514
chr5	104847265	104847266
chr5	106832176	106832177
chr5	106887399	106887400
chr5	106945500	106945501
chr5	109540039	109540040
chr5	109740022	109740023
chr5	110593431	110593432
chr5	111130298	111130299
chr5	111806072	111806073
chr5	112613903	112613904
chr5	113339752	113339753
chr5	113514581	113514582
chr5	113876816	113876817
chr5	114336851	114336852
chr5	115253658	115253659
chr5	117161470	117161471
chr5	120974197	120974198
chr5	122306513	122306514
chr5	122379749	122379750
chr5	123514851	123514852
chr5	123816548	123816549
chr5	123988301	123988302
chr5	128969681	128969682
chr5	129723822	129723823
chr5	130325972	130325973
chr5	131781499	131781500
chr5	135375569	135375570
chr5	136796122	136796123
chr5	139518234	139518235
chr5	141749699	141749700
chr5	145345466	145345467
chr5	146007194	146007195
chr5	148880520	148880521
chr5	149780313	149780314
chr5	150260384	150260385
chr5	154409931	154409932
chr5	156470629	156470630
chr5	158060039	158060040
chr5	158964589	158964590
chr5	159997693	159997694
chr5	161976249	161976250
chr5	163281484	163281485
chr5	163302509	163302510
chr5	165658894	165658895
chr5	165856188	165856189
chr5	171502145	171502146
chr5	174745109	174745110
chr5	175188281	175188282
chr5	175761175	175761176
chr5	177219558	177219559
chr5	180269332	180269333
chr6	1651928	1651929
chr6	2798323	2798324
chr6	3108385	3108386
chr6	3308888	3308889
chr6	4030481	4030482
chr6	4469224	4469225
chr6	5624716	5624717
chr6	5762873	5762874
chr6	8662176	8662177
chr6	11128169	11128170
chr6	16693654	16693655
chr6	17375830	17375831
chr6	18065006	18065007
chr6	18136908	18136909
chr6	18220874	18220875
chr6	19253954	19253955
chr6	19257097	19257098
chr6	19537588	19537589
chr6	20475430	20475431
chr6	21854156	21854157
chr6	22515996	22515997
chr6	22824722	22824723
chr6	29414332	29414333
chr6	29445586	29445587
chr6	30603459	30603460
chr6	31804655	31804656
chr6	31807032	31807033
chr6	32190075	32190076
chr6	35111442	35111443
chr6	35550388	35550389
chr6	42922515	42922516
chr6	43054385	43054386
chr6	44849666	44849667
chr6	49752093	49752094
chr6	49827049	49827050
chr6	52462432	52462433
chr6	52497827	52497828
chr6	55999169	55999170
chr6	56547511	56547512
chr6	56877975	56877976
chr6	57409585	57409586
chr6	57574825	57574826
chr6	58443656	58443657
chr6	62952918	62952919
chr6	67620676	67620677
chr6	69043453	69043454
chr6	69461638	69461639
chr6	70116386	70116387
chr6	71116623	71116624
chr6	72740872	72740873
chr6	74229096	74229097
chr6	75594883	75594884
chr6	75770970	75770971
chr6	82488963	82488964
chr6	83433487	83433488
chr6	87053187	87053188
chr6	87694763	87694764
chr6	87909335	87909336
chr6	89397210	89397211
chr6	92451104	92451105
chr6	92617059	92617060
chr6	96540581	96540582
chr6	97167134	97167135
chr6	98759634	98759635
chr6	99530927	99530928
chr6	100097249	100097250
chr6	100404437	100404438
chr6	102493540	102493541
chr6	108667274	108667275
chr6	108680520	108680521
chr6	109107987	109107988
chr6	109203013	109203014
chr6	111117344	111117345
chr6	111285833	111285834
chr6	113332107	113332108
chr6	113543935	113543936
chr6	113599603	113599604
chr6	115919410	115919411
chr6	118320218	118320219
chr6	120016922	120016923
chr6	120897174	120897175
chr6	125168179	125168180
chr6	127475860	127475861
chr6	128290431	128290432
chr6	128519211	128519212
chr6	128704898	128704899
chr6	132114181	132114182
chr6	133814107	133814108
chr6	134679709	134679710
chr6	138771755	138771756
chr6	139637914	139637915
chr6	140022553	140022554
chr6	141042126	141042127
chr6	148157019	148157020
chr6	148208765	148208766
chr6	154136851	154136852
chr6	154221771	154221772
chr6	156728057	156728058
chr6	160102930	160102931
chr6	160524096	160524097
chr6	160720637	160720638
chr6	163272234	163272235
chr6	164578274	164578275
chr6	164775658	164775659
chr6	166448016	166448017
chr6	166823995	166823996
chr6	167018166	167018167
chr6	167033129	167033130
chr6	169001257	169001258
chr6	169142606	169142607
chr6	169770562	169770563
chr6	169973753	169973754
chr6	170017538	170017539
chr7	295440	295441
chr7	824090	824091
chr7	4120009	4120010
chr7	6084238	6084239
chr7	6192218	6192219
chr7	6298569	6298570
chr7	7765437	7765438
chr7	11210535	11210536
chr7	12596688	12596689
chr7	14618543	14618544
chr7	14810125	14810126
chr7	15628631	15628632
chr7	17391121	17391122
chr7	17618582	17618583
chr7	17915899	17915900
chr7	18638455	18638456
chr7	19566415	19566416
chr7	20498341	20498342
chr7	20753669	20753670
chr7	21517535	21517536
chr7	21736180	21736181
chr7	25252436	25252437
chr7	28021475	28021476
chr7	28107530	28107531
chr7	32715839	32715840
chr7	33202920	33202921
chr7	34656985	34656986
chr7	41269881	41269882
chr7	45424857	45424858
chr7	45493025	45493026
chr7	48292505	48292506
chr7	50722638	50722639
chr7	51699186	51699187
chr7	54607213	54607214
chr7	63220761	63220762
chr7	63386217	63386218
chr7	63503501	63503502
chr7	63894392	63894393
chr7	64646844	64646845
chr7	65304003	65304004
chr7	65314840	65314841
chr7	65377572	65377573
chr7	67192096	67192097
chr7	67423208	67423209
chr7	69209071	69209072
chr7	71026017	71026018
chr7	73778018	73778019
chr7	75403884	75403885
chr7	77513375	77513376
chr7	78411581	78411582
chr7	79215375	79215376
chr7	80849059	80849060
chr7	84080350	84080351
chr7	85443674	85443675
chr7	86312381	86312382
chr7	91407078	91407079
chr7	91511126	91511127
chr7	92212318	92212319
chr7	93875487	93875488
chr7	94058621	94058622
chr7	101485124	101485125
chr7	102585060	102585061
chr7	105031949	105031950
chr7	105460419	105460420
chr7	110599304	110599305
chr7	111052442	111052443
chr7	112536348	112536349
chr7	113173215	113173216
chr7	113960700	113960701
chr7	116199691	116199692
chr7	116246281	116246282
chr7	118602801	118602802
chr7	119122248	119122249
chr7	120665627	120665628
chr7	121027125	121027126
chr7	122485628	122485629
chr7	123022509	123022510
chr7	123086446	123086447
chr7	124092841	124092842
chr7	125038434	125038435
chr7	125131991	125131992
chr7	126615831	126615832
chr7	127230379	127230380
chr7	127378454	127378455
chr7	127712321	127712322
chr7	128263761	128263762
chr7	128486429	128486430
chr7	130067297	130067298
chr7	130971842	130971843
chr7	132143759	132143760
chr7	136707077	136707078
chr7	139727779	139727780
chr7	140855254	140855255
chr7	140920503	140920504
chr7	141347674	141347675
chr7	143620959	143620960
chr7	144017521	144017522
chr7	144050401	144050402
chr7	144665977	144665978
chr7	145053543	145053544
chr7	146614317	146614318
chr7	147833312	147833313
chr7	149276533	149276534
chr7	154673637	154673638
chr7	157658975	157658976
chr7	158119680	158119681
chr7	158958620	158958621
chr8	1025150	1025151
chr8	1475427	1475428
chr8	5907993	5907994
chr8	7886039	7886040
chr8	8647851	8647852
chr8	9599223	9599224
chr8	12454311	12454312
chr8	13649963	13649964
chr8	13689472	13689473
chr8	20744450	20744451
chr8	22236213	22236214
chr8	25377928	25377929
chr8	28231824	28231825
chr8	30225495	30225496
chr8	30551900	30551901
chr8	32091940	32091941
chr8	33271411	33271412
chr8	36607943	36607944
chr8	38028941	38028942
chr8	39412400	39412401
chr8	40468840	40468841
chr8	42032873	42032874
chr8	42164396	42164397
chr8	42643952	42643953
chr8	48685924	48685925
chr8	50225256	50225257
chr8	50339559	50339560
chr8	51408434	51408435
chr8	51768257	51768258
chr8	53807351	53807352
chr8	54355513	54355514
chr8	58874584	58874585
chr8	60870361	60870362
chr8	61297623	61297624
chr8	62077050	62077051
chr8	65885096	65885097
chr8	66201253	66201254
chr8	66912990	66912991
chr8	69593001	69593002
chr8	70923975	70923976
chr8	72364175	72364176
chr8	72795944	72795945
chr8	73217983	73217984
chr8	74830602	74830603
chr8	77479479	77479480
chr8	77688265	77688266
chr8	78515684	78515685
chr8	83632293	83632294
chr8	84290397	84290398
chr8	85788805	85788806
chr8	86568075	86568076
chr8	86864696	86864697
chr8	92239083	92239084
chr8	93119828	93119829
chr8	95387761	95387762
chr8	101843428	101843429
chr8	102381436	102381437
chr8	105921161	105921162
chr8	106485331	106485332
chr8	108372411	108372412
chr8	109607143	109607144
chr8	112085720	112085721
chr8	112129358	112129359
chr8	114393019	114393020
chr8	116927378	116927379
chr8	122108700	122108701
chr8	122285795	122285796
chr8	124948865	124948866
chr8	130039458	130039459
chr8	131705520	131705521
chr8	132310437	132310438
chr8	135431386	135431387
chr8	137237089	137237090
chr8	138938589	138938590
chr8	139754586	139754587
chr8	142150663	142150664
chr8	143308628	143308629
chr8	144725966	144725967
chr9	5021292	5021293
chr9	5349808	5349809
chr9	7410200	7410201
chr9	10778466	10778467
chr9	11445298	11445299
chr9	12258581	12258582
chr9	13592551	13592552
chr9	14081233	14081234
chr9	14130227	14130228
chr9	15810213	15810214
chr9	15878795	15878796
chr9	17396875	17396876
chr9	19378475	19378476
chr9	22814089	22814090
chr9	27617921	27617922
chr9	31389966	31389967
chr9	37762060	37762061
chr9	65602575	65602576
chr9	66560046	66560047
chr9	68158854	68158855
chr9	68403841	68403842
chr9	69081983	69081984
chr9	71693413	71693414
chr9	73102189	73102190
chr9	73107859	73107860
chr9	74029371	74029372
chr9	74580217	74580218
chr9	75913267	75913268
chr9	76481714	76481715
chr9	77254663	77254664
chr9	77520319	77520320
chr9	79720391	79720392
chr9	83183400	83183401
chr9	88953308	88953309
chr9	93572909	93572910
chr9	94089205	94089206
chr9	95398465	95398466
chr9	97559270	97559271
chr9	100351331	100351332
chr9	104624440	104624441
chr9	105026720	105026721
chr9	107866683	107866684
chr9	107888545	107888546
chr9	110254393	110254394
chr9	110328509	110328510
chr9	113162032	113162033
chr9	113306027	113306028
chr9	113636462	113636463
chr9	115291992	115291993
chr9	116974756	116974757
chr9	118548047	118548048
chr9	118580910	118580911
chr9	118969339	118969340
chr9	119280135	119280136
chr9	120845302	120845303
chr9	121268710	121268711
chr9	122335475	122335476
chr9	122657119	122657120
chr9	122663032	122663033
chr9	123621986	123621987
chr9	126171589	126171590
chr9	131068864	131068865
chr9	131536185	131536186
chr9	132719379	132719380
chr9	136736845	136736846
chr9	136776461	136776462
chr9	139268445	139268446
chr9	140142424	140142425
chrX	1394863	1394864
chrX	1505402	1505403
chrX	1870529	1870530
chrX	2264567	2264568
chrX	3948755	3948756
chrX	3950964	3950965
chrX	4268907	4268908
chrX	4285872	4285873
chrX	4934891	4934892
chrX	5543788	5543789
chrX	6415601	6415602
chrX	6948716	6948717
chrX	7176320	7176321
chrX	7541519	7541520
chrX	7893063	7893064
chrX	10877852	10877853
chrX	11134411	11134412
chrX	11251461	11251462
chrX	12713218	12713219
chrX	14239734	14239735
chrX	15451435	15451436
chrX	22544716	22544717
chrX	23019906	23019907
chrX	23134241	23134242
chrX	23301527	23301528
chrX	24854730	24854731
chrX	26193353	26193354
chrX	26675415	26675416
chrX	26686963	26686964
chrX	27882138	27882139
chrX	30648775	30648776
chrX	31617057	31617058
chrX	34075326	34075327
chrX	35923101	35923102
chrX	36204848	36204849
chrX	37285859	37285860
chrX	40729609	40729610
chrX	43725298	43725299
chrX	44663626	44663627
chrX	46097720	46097721
chrX	46141081	46141082
chrX	46640870	46640871
chrX	48884330	48884331
chrX	50688568	50688569
chrX	50964797	50964798
chrX	54274602	54274603
chrX	55402908	55402909
chrX	56089203	56089204
chrX	57716772	57716773
chrX	58128122	58128123
chrX	58342654	58342655
chrX	62134751	62134752
chrX	63078050	63078051
chrX	63673060	63673061
chrX	63815130	63815131
chrX	64724549	64724550
chrX	64960655	64960656
chrX	66646982	66646983
chrX	66969549	66969550
chrX	69798745	69798746
chrX	69950153	69950154
chrX	70647715	70647716
chrX	72514101	72514102
chrX	73981889	73981890
chrX	75214060	75214061
chrX	77438119	77438120
chrX	78888327	78888328
chrX	81930001	81930002
chrX	83973549	83973550
chrX	84019143	84019144
chrX	87293830	87293831
chrX	87390129	87390130
chrX	87436854	87436855
chrX	90138470	90138471
chrX	90288071	90288072
chrX	90461011	90461012
chrX	96879972	96879973
chrX	97296929	97296930
chrX	97391251	97391252
chrX	98783646	98783647
chrX	99539412	99539413
chrX	100104964	100104965
chrX	100396779	100396780
chrX	104635348	104635349
chrX	108077554	108077555
chrX	110154191	110154192
chrX	112015767	112015768
chrX	118800853	118800854
chrX	119821191	119821192
chrX	119831831	119831832
chrX	122229329	122229330
chrX	124246358	124246359
chrX	125415046	125415047
chrX	126409114	126409115
chrX	127598674	127598675
chrX	127960102	127960103
chrX	129228637	129228638
chrX	134794209	134794210
chrX	137154260	137154261
chrX	138951855	138951856
chrX	138971069	138971070
chrX	139486470	139486471
chrX	141039910	141039911
chrX	141224631	141224632
chrX	141293035	141293036
chrX	143399051	143399052
chrX	144401016	144401017
chrX	145208313	145208314
chrX	146576332	146576333
chrX	146654183	146654184
chrX	146825567	146825568
chrX	147284211	147284212
chrX	149172360	149172361
chrX	151254903	151254904
chrX	151397840	151397841
chrX	151428896	151428897
chrX	154970916	154970917
chrX	155012863	155012864
chrX	155072550	155072551

## Sheet: Increased ATAC
chr1	9504188	9504189
chr1	11247099	11247100
chr1	11248268	11248269
chr1	12402483	12402484
chr1	20220743	20220744
chr1	40515539	40515540
chr1	43810114	43810115
chr1	56046722	56046723
chr1	60218376	60218377
chr1	61299107	61299108
chr1	61647446	61647447
chr1	76716334	76716335
chr1	86089145	86089146
chr1	86146881	86146882
chr1	93263802	93263803
chr1	95774637	95774638
chr1	98012204	98012205
chr1	149973442	149973443
chr1	163716881	163716882
chr1	170132279	170132280
chr1	170488354	170488355
chr1	171110996	171110997
chr1	174249718	174249719
chr1	183059725	183059726
chr1	183937684	183937685
chr1	185745924	185745925
chr1	198234506	198234507
chr1	201280203	201280204
chr1	215533684	215533685
chr1	229671064	229671065
chr10	16937093	16937094
chr10	36680484	36680485
chr10	43039424	43039425
chr10	76686750	76686751
chr10	79421621	79421622
chr10	97211726	97211727
chr10	100006851	100006852
chr11	15914923	15914924
chr11	15949577	15949578
chr11	16103489	16103490
chr11	16173608	16173609
chr11	16213783	16213784
chr11	16378898	16378899
chr11	18317075	18317076
chr11	18333778	18333779
chr11	22800431	22800432
chr11	26110220	26110221
chr11	27106225	27106226
chr11	110706773	110706774
chr11	111444916	111444917
chr11	111782641	111782642
chr11	126280681	126280682
chr11	126289971	126289972
chr11	130752347	130752348
chr12	12394036	12394037
chr12	23924386	23924387
chr12	24913294	24913295
chr12	27415023	27415024
chr12	27728910	27728911
chr12	40493479	40493480
chr12	42276399	42276400
chr12	48588829	48588830
chr12	56303298	56303299
chr12	56985929	56985930
chr12	69174667	69174668
chr12	75965633	75965634
chr12	83048749	83048750
chr12	83871573	83871574
chr12	101082400	101082401
chr12	106219113	106219114
chr12	120279880	120279881
chr12	120280324	120280325
chr12	125183471	125183472
chr13	34021113	34021114
chr13	40488240	40488241
chr13	42790633	42790634
chr13	44147716	44147717
chr13	45294490	45294491
chr13	49199030	49199031
chr13	60022385	60022386
chr13	76995837	76995838
chr13	80283927	80283928
chr14	32460626	32460627
chr14	50812952	50812953
chr14	52027983	52027984
chr14	52389564	52389565
chr14	55564904	55564905
chr14	56441097	56441098
chr14	58571534	58571535
chr14	59750320	59750321
chr14	68594132	68594133
chr14	71955758	71955759
chr14	79799064	79799065
chr14	84886696	84886697
chr14	88462077	88462078
chr14	105386179	105386180
chr15	31592351	31592352
chr15	39191623	39191624
chr15	60694654	60694655
chr15	63268768	63268769
chr15	67040753	67040754
chr15	71376018	71376019
chr15	86032416	86032417
chr15	89741021	89741022
chr15	95240524	95240525
chr16	55537003	55537004
chr16	69915141	69915142
chr16	69955206	69955207
chr16	73034143	73034144
chr17	33402581	33402582
chr17	54253122	54253123
chr17	54397810	54397811
chr18	5496892	5496893
chr18	21356487	21356488
chr18	22664917	22664918
chr18	25236542	25236543
chr18	29621149	29621150
chr18	33171235	33171236
chr18	42128301	42128302
chr18	46688242	46688243
chr18	53479490	53479491
chr18	53711024	53711025
chr18	53807415	53807416
chr18	55557372	55557373
chr19	12224038	12224039
chr19	39212754	39212755
chr19	42834564	42834565
chr19	47180846	47180847
chr2	11529870	11529871
chr2	18944859	18944860
chr2	19261673	19261674
chr2	54054112	54054113
chr2	56675702	56675703
chr2	72490436	72490437
chr2	72766466	72766467
chr2	85207698	85207699
chr2	86438507	86438508
chr2	118717943	118717944
chr2	132550380	132550381
chr2	144365487	144365488
chr2	151413781	151413782
chr2	151452674	151452675
chr2	153269950	153269951
chr2	155285820	155285821
chr2	161374396	161374397
chr2	182617270	182617271
chr2	183789160	183789161
chr2	187121468	187121469
chr2	188392225	188392226
chr2	189358880	189358881
chr2	190387568	190387569
chr2	191723680	191723681
chr2	196342433	196342434
chr2	196466228	196466229
chr2	198102961	198102962
chr2	204459549	204459550
chr2	204752623	204752624
chr2	204758269	204758270
chr2	216400697	216400698
chr2	217909032	217909033
chr2	224969596	224969597
chr20	7889837	7889838
chr20	35144544	35144545
chr20	43643834	43643835
chr20	43702145	43702146
chr21	17177073	17177074
chr21	30894511	30894512
chr21	48042688	48042689
chr22	28537800	28537801
chr22	30715016	30715017
chr22	32883256	32883257
chr22	40908534	40908535
chr22	42344443	42344444
chr3	7729577	7729578
chr3	8502906	8502907
chr3	15676837	15676838
chr3	15752972	15752973
chr3	16070389	16070390
chr3	21823099	21823100
chr3	21872319	21872320
chr3	37952340	37952341
chr3	45625105	45625106
chr3	45653276	45653277
chr3	45654781	45654782
chr3	58018139	58018140
chr3	64337970	64337971
chr3	78803387	78803388
chr3	99043676	99043677
chr3	99049772	99049773
chr3	99245891	99245892
chr3	99382917	99382918
chr3	99393083	99393084
chr3	99397038	99397039
chr3	101451320	101451321
chr3	104482065	104482066
chr3	112224306	112224307
chr3	114781045	114781046
chr3	124138564	124138565
chr3	127533477	127533478
chr3	129010496	129010497
chr3	152339015	152339016
chr3	167532420	167532421
chr3	174675470	174675471
chr3	175393272	175393273
chr3	176649992	176649993
chr3	181124232	181124233
chr3	181176822	181176823
chr3	185549047	185549048
chr3	186587552	186587553
chr3	195627815	195627816
chr4	10748224	10748225
chr4	21034065	21034066
chr4	21183530	21183531
chr4	26241052	26241053
chr4	28271265	28271266
chr4	38872315	38872316
chr4	40988578	40988579
chr4	47216069	47216070
chr4	53731303	53731304
chr4	57971220	57971221
chr4	77368884	77368885
chr4	89544562	89544563
chr4	90687237	90687238
chr4	96225965	96225966
chr4	99214922	99214923
chr4	102036291	102036292
chr4	102226226	102226227
chr4	115014513	115014514
chr4	115059369	115059370
chr4	115186201	115186202
chr4	123834507	123834508
chr4	129766230	129766231
chr4	130175689	130175690
chr4	130471532	130471533
chr4	138228788	138228789
chr4	138291661	138291662
chr4	140993123	140993124
chr4	143324205	143324206
chr4	156538651	156538652
chr4	158978260	158978261
chr4	187597727	187597728
chr5	34865425	34865426
chr5	41776724	41776725
chr5	43769863	43769864
chr5	44321306	44321307
chr5	54968484	54968485
chr5	57015156	57015157
chr5	60933686	60933687
chr5	77694996	77694997
chr5	78043592	78043593
chr5	79500768	79500769
chr5	83111919	83111920
chr5	94513988	94513989
chr5	95454031	95454032
chr5	97064837	97064838
chr5	97334806	97334807
chr5	99084085	99084086
chr5	107436961	107436962
chr5	118621452	118621453
chr5	123890932	123890933
chr5	124511459	124511460
chr5	125867459	125867460
chr5	138265483	138265484
chr5	139704645	139704646
chr5	143168151	143168152
chr5	146741319	146741320
chr5	166661495	166661496
chr5	168038312	168038313
chr5	169303700	169303701
chr6	1527441	1527442
chr6	21372174	21372175
chr6	22099125	22099126
chr6	22657974	22657975
chr6	22821925	22821926
chr6	37128915	37128916
chr6	53263324	53263325
chr6	56409112	56409113
chr6	75441227	75441228
chr6	105818409	105818410
chr6	113386929	113386930
chr6	122019885	122019886
chr6	125425670	125425671
chr6	131211892	131211893
chr6	132342906	132342907
chr6	142675118	142675119
chr6	155509741	155509742
chr6	165921792	165921793
chr7	7467236	7467237
chr7	7870140	7870141
chr7	13061852	13061853
chr7	18581113	18581114
chr7	30505494	30505495
chr7	35821070	35821071
chr7	46013797	46013798
chr7	66510818	66510819
chr7	80785376	80785377
chr7	83769864	83769865
chr7	83790990	83790991
chr7	85159496	85159497
chr7	85225528	85225529
chr7	92390864	92390865
chr7	94331098	94331099
chr7	94676045	94676046
chr7	106464296	106464297
chr7	106968629	106968630
chr7	107634639	107634640
chr7	110407077	110407078
chr7	115318342	115318343
chr7	116422715	116422716
chr7	122871692	122871693
chr7	137634524	137634525
chr8	1717366	1717367
chr8	6321512	6321513
chr8	19015340	19015341
chr8	57787036	57787037
chr8	68794908	68794909
chr8	68861905	68861906
chr8	70378961	70378962
chr8	81113485	81113486
chr8	85968224	85968225
chr8	88977354	88977355
chr8	103757671	103757672
chr8	121304647	121304648
chr8	121700367	121700368
chr8	123208313	123208314
chr9	14608648	14608649
chr9	18611065	18611066
chr9	34084857	34084858
chr9	79175473	79175474
chr9	80340198	80340199
chr9	97803556	97803557
chr9	126504595	126504596
chr9	138696643	138696644
chrX	21971416	21971417
chrX	23837954	23837955
chrX	23840678	23840679
chr1	60135600	60135901
chr8	122644128	122644429
chr1	85906274	85906575
chr3	33188379	33188680
chr3	171800055	171800356
chr3	99390256	99390557
chr3	24393673	24393974
chr15	45953124	45953425
chr11	16169907	16170208
chr15	89742254	89742555
chr14	65716166	65716467
chr12	31359021	31359322
chr11	109931388	109931689
chr1	154447330	154447631
chr1	210435906	210436207
chr11	4066926	4067227
chr1	170464173	170464474
chr1	170658601	170658902
chr1	171112020	171112321
chr1	201739199	201739500
chr10	73741124	73741425
chr11	4066254	4066555
chr11	15852225	15852526
chr11	29195234	29195535
chr11	36126444	36126745
chr11	125071797	125072098
chr12	12486711	12487012
chr12	18536248	18536549
chr12	54652248	54652549
chr12	71388046	71388347
chr12	96002487	96002788
chr12	125148540	125148841
chr13	98953438	98953739
chr14	85906406	85906707
chr14	102856341	102856642
chr15	69886876	69887177
chr17	15361144	15361445
chr2	167959924	167960225
chr2	189210919	189211220
chr2	219670345	219670646
chr3	16144545	16144846
chr3	178913946	178914247
chr3	194916200	194916501
chr4	38491868	38492169
chr4	138676076	138676377
chr5	34534820	34535121
chr5	90338695	90338996
chr6	152553937	152554238
chr7	17961468	17961769
chr7	20967579	20967880
chr7	28959066	28959367
chr7	84277221	84277522
chr8	121774346	121774647
chr8	122443879	122444180
chr8	130328552	130328853
chrX	15769413	15769714
chr1	249222356	249222657
chr5	179933865	179934166
chr11	134650925	134651226
chr12	125345983	125346284
chr15	101762498	101762799
chr22	51152275	51152576
chr21	48041497	48041798
chr8	109596688	109596989
chr2	118888084	118888385
chr2	134127620	134127921
chr13	101959734	101960035
chr2	132715703	132716004
chr13	25815197	25815498
chr11	34845297	34845598
chr4	153993887	153994188
chr2	62814120	62814421
chr6	141444247	141444548
chr4	53704405	53704706
chr18	53478949	53479250
chr4	28213961	28214262
chr6	52170763	52171064
chr7	95927404	95927705
chr7	83673166	83673467
chrX	9860427	9860728
chr11	20004659	20004960
chr13	76589098	76589399
chr11	19784873	19785174
chr2	134129039	134129340
chr7	103320560	103320861
chr14	68546789	68547090
chr16	17401413	17401714
chr15	32962415	32962716
chr3	182197200	182197501
chr11	48057668	48057969
chr14	68858393	68858694
chr5	110979340	110979641
chrX	102356547	102356848
chr4	160163620	160163921
chr6	127429143	127429444
chr17	49688980	49689281
chr17	46354456	46354757
chr10	9085811	9086112
chr4	158336023	158336324
chr2	210316282	210316583
chr2	43747086	43747387
chr2	238807147	238807448
chr5	56765821	56766122
chr5	95454450	95454751
chr4	115014520	115014821
chr7	5763835	5764136
chr4	11642138	11642439
chr12	94212821	94213122
chr11	36207836	36208137
chr10	121393589	121393890
chr2	134120055	134120356
chr3	178078266	178078567
chr13	76594615	76594916
chr5	56772620	56772921
chr4	94240709	94241010
chr7	120783991	120784292
chr21	27210238	27210539
chr13	39969203	39969504
chr1	173061483	173061784
chr2	45632155	45632456
chr3	174485927	174486228
chr8	71039983	71040284
chr3	177342884	177343185
chr5	107998105	107998406
chr13	66904793	66905094
chr21	15964201	15964502
chr2	43577425	43577726
chr6	74267008	74267309
chr16	20863000	20863301
chr2	213009850	213010151
chr6	144055721	144056022
chr13	39959805	39960106
chr4	143021842	143022143
chr3	177333222	177333523
chr11	16377643	16377944
chr13	98944188	98944489
chr14	51480838	51481139
chr2	187782358	187782659
chr4	153205284	153205585
chr5	92305688	92305989
chr7	102757497	102757798
chr3	52608419	52608720
chr1	61618710	61619011
chr1	82539511	82539812
chr2	189453398	189453699
chr15	41860706	41861007
chr12	15066355	15066656
chr18	18633222	18633523
chr1	102058444	102058745
chr4	138615318	138615619
chr16	80297084	80297385
chr9	98484442	98484743
chr9	8773697	8773998
chr6	132075999	132076300
chr2	43753838	43754139
chr4	174319468	174319769
chr12	68833806	68834107
chr8	70366399	70366700
chr2	223587417	223587718
chr12	25993725	25994026
chr1	155842286	155842587
chr17	61317738	61318039
chr3	16971800	16972101
chr11	12161168	12161469
chr2	189191826	189192127
chr4	53922242	53922543
chrX	71601633	71601934
chr14	61397985	61398286
chr2	146676566	146676867
chr5	107985061	107985362
chr12	59417691	59417992
chr13	78266881	78267182
chr8	87415014	87415315
chr12	106053512	106053813
chr2	161439656	161439957
chr5	168477770	168478071
chr4	160169884	160170185
chr12	23910659	23910960
chr2	183819532	183819833
chr5	41762610	41762911
chr3	11475468	11475769
chr2	72752111	72752412
chr5	53231009	53231310
chr17	57888579	57888880
chr1	103611390	103611691
chr13	21246979	21247280
chr6	82767552	82767853
chr1	85826891	85827192
chr10	52256046	52256347
chr18	18618423	18618724
chrX	13894817	13895118
chr12	81951832	81952133
chr2	43166579	43166880
chr14	68843196	68843497
chr8	75130016	75130317
chr5	83196681	83196982
chr3	182993781	182994082
chr1	52049266	52049567
chr14	62091915	62092216
chr9	86737204	86737505
chr8	128773030	128773331
chr12	106107709	106108010
chr14	53477757	53478058
chr7	107341661	107341962
chr1	63341407	63341708
chr3	138505588	138505889
chr3	191723904	191724205
chr7	12965889	12966190
chr17	47462890	47463191
chr11	26979595	26979896
chr2	19262027	19262328
chr4	174302802	174303103
chr5	15004660	15004961
chr11	27223484	27223785
chr2	64102337	64102638
chr5	124109683	124109984
chr10	64531951	64532252
chr3	35574264	35574565
chr3	145583285	145583586
chr4	115185650	115185951
chr9	80380425	80380726
chr4	10707881	10708182
chr14	35961836	35962137
chr12	76230351	76230652
chr14	66153549	66153850
chrX	106175742	106176043
chr2	150287898	150288199
chr12	89052308	89052609
chr7	94658214	94658515
chr7	85325059	85325360
chr3	169142555	169142856
chr7	83966129	83966430
chr8	12954015	12954316
chr8	122350946	122351247
chr4	108586524	108586825
chr7	104945138	104945439
chr2	134513451	134513752
chr7	5770873	5771174
chr21	44426947	44427248
chr1	197100472	197100773
chr5	90422840	90423141
chr7	85343352	85343653
chr17	61209989	61210290
chr4	114404335	114404636
chr1	243479250	243479551
chr6	22690728	22691029
chr11	14879188	14879489
chr12	26923202	26923503
chrX	12209532	12209833
chr11	95413766	95414067
chr12	41393405	41393706
chr12	65884381	65884682
chr4	160143628	160143929
chr14	62013957	62014258
chr15	52505563	52505864
chr3	114761230	114761531
chr6	144781382	144781683
chr1	103625778	103626079
chrX	12316360	12316661
chr7	113626675	113626976
chr12	1868064	1868365
chr7	47446105	47446406
chr13	76602329	76602630
chr5	56744632	56744933
chr14	61410929	61411230
chr9	27176973	27177274
chrX	109040887	109041188
chr2	198094822	198095123
chr7	79816512	79816813
chr13	80297652	80297953
chr1	221291559	221291860
chr12	65363089	65363390
chr2	54575860	54576161
chr1	63578179	63578480
chr12	41622321	41622622
chr12	24909470	24909771
chr17	74571725	74572026
chr2	20923351	20923652
chr12	112903707	112904008
chr13	65032172	65032473
chr2	219587833	219588134
chr11	59872212	59872513
chr4	5217063	5217364
chr7	84277739	84278040
chr9	8750684	8750985
chr12	121256264	121256565
chr6	141006305	141006606
chr1	35800157	35800458
chr2	132527023	132527324
chr9	35936710	35937011
chr9	134496587	134496888
chr13	45724416	45724717
chr3	104482454	104482755
chr7	7529364	7529665
chr11	105770638	105770939
chr12	11002091	11002392
chr14	79861362	79861663
chr4	129557339	129557640
chr11	34820551	34820852
chrX	12243292	12243593
chrX	67480968	67481269
chr5	97612314	97612615
chr21	17559148	17559449
chr15	63477430	63477731
chr10	36778857	36779158
chr5	110953756	110954057
chr20	6447579	6447880
chr1	52064910	52065211
chr14	68658770	68659071
chr3	98463595	98463896
chr11	29559774	29560075
chr7	17960977	17961278
chr4	10748533	10748834
chr12	1841572	1841873
chr7	18459079	18459380
chr9	6912301	6912602
chr3	16145088	16145389
chr1	103659684	103659985
chr8	6571398	6571699
chr6	81225824	81226125
chr15	99358496	99358797
chr20	37165893	37166194
chr2	150305816	150306117
chr5	82505794	82506095
chr2	38522624	38522925
chr4	149232777	149233078
chr12	80719367	80719668
chr7	95218578	95218879
chr4	26398366	26398667
chr3	15724980	15725281
chr4	108605088	108605389
chr2	28930958	28931259
chr12	90337365	90337666
chr4	124698649	124698950
chr4	26966141	26966442
chr6	105893392	105893693
chr9	73149418	73149719
chr9	20981471	20981772
chr3	33244412	33244713
chr16	64944348	64944649
chr2	151458064	151458365
chr20	33921432	33921733
chr8	123168101	123168402
chr2	64441615	64441916
chr14	68594299	68594600
chr4	169633569	169633870
chr8	8475789	8476090
chr12	50936547	50936848
chr10	9199743	9200044
chr5	123112487	123112788
chr15	90937952	90938253
chr7	95187499	95187800
chr4	96153938	96154239
chr1	207182811	207183112
chr7	137628914	137629215
chr21	37749661	37749962
chr10	27082028	27082329
chr2	38768108	38768409
chrX	100991699	100992000
chr5	102291170	102291471
chr12	96063597	96063898
chr13	25817163	25817464
chr4	145793751	145794052
chr3	114378986	114379287
chr10	79420919	79421220
chr11	11200925	11201226
chr5	125718979	125719280
chr8	42370621	42370922
chr8	104317909	104318210
chr15	80270929	80271230
chr2	204459785	204460086
chr15	39473265	39473566
chr1	52251227	52251528
chr11	88901684	88901985
chr12	69853235	69853536
chr3	47642858	47643159
chr2	39227702	39228003
chr1	162183385	162183686
chr11	44214410	44214711
chr4	157560145	157560446
chr8	121666625	121666926
chr20	9107292	9107593
chr16	17407269	17407570
chr13	74257896	74258197
chr2	150848110	150848411
chr1	193875083	193875384
chr12	93615759	93616060
chr14	30733704	30734005
chr6	22749667	22749968
chr2	62205694	62205995
chr6	165922252	165922553
chr7	18044016	18044317
chr9	114021106	114021407
chr8	88844756	88845057
chr15	81438330	81438631
chr4	117734459	117734760
chr4	102826757	102827058
chr6	113907749	113908050
chr7	20470991	20471292
chr6	2157965	2158266
chr7	116649266	116649567
chr2	45640586	45640887
chr7	13219918	13220219
chr15	69494193	69494494
chr5	115790049	115790350
chr7	114142669	114142970
chr7	16449501	16449802
chr1	16587394	16587695
chr14	75632855	75633156
chr1	66744494	66744795
chr7	72217281	72217582
chr2	72765923	72766224
chr1	78070920	78071221
chr21	17584211	17584512
chr21	35917779	35918080
chr2	190014745	190015046
chr1	173608226	173608527
chr2	39261286	39261587
chr2	43538497	43538798
chr8	104230003	104230304
chr5	83860506	83860807
chr3	144757874	144758175
chr6	22710133	22710434
chr10	36804297	36804598
chr15	33194760	33195061
chr4	138188269	138188570
chr18	55691403	55691704
chr6	53263825	53264126
chr13	24080824	24081125
chr12	106066799	106067100
chr10	74184881	74185182
chr3	178914486	178914787
chr5	123210972	123211273
chr18	10010657	10010958
chr6	128743274	128743575
chr21	30868587	30868888
chrX	28898318	28898619
chr3	123826557	123826858
chr12	90295088	90295389
chr7	115275455	115275756
chr12	29763821	29764122
chr3	183382869	183383170
chr10	36843981	36844282
chr14	92358287	92358588
chr10	90943838	90944139
chr1	86078812	86079113
chr1	24902738	24903039
chr9	123275812	123276113
chr2	173198011	173198312
chr4	99214306	99214607
chr16	72464012	72464313
chr3	45624418	45624719
chr7	11782185	11782486
chr4	138571603	138571904
chr4	143031304	143031605
chr8	91605393	91605694
chr5	114759254	114759555
chr1	61298531	61298832
chr3	29606777	29607078
chr4	148723604	148723905
chr11	46732767	46733068
chr12	45853360	45853661
chr1	170480124	170480425
chr13	44695226	44695527
chr1	103686369	103686670
chr9	13543879	13544180
chr2	216500545	216500846
chr1	244837030	244837331
chr16	64898212	64898513
chr3	179262905	179263206
chr1	68795194	68795495
chr2	175738283	175738584
chr10	27113266	27113567
chr14	77773489	77773790
chr8	106607381	106607682
chr12	80411256	80411557
chr3	69408517	69408818
chr13	39977379	39977680
chr8	122303636	122303937
chr2	191684599	191684900
chr15	34164570	34164871
chr2	157285778	157286079
chr2	122229726	122230027
chr2	225799323	225799624
chr2	37948120	37948421
chr13	109940617	109940918
chr8	130279910	130280211
chr6	90651132	90651433
chr18	53602416	53602717
chr10	52207505	52207806
chr1	95283389	95283690
chr9	97460300	97460601
chr5	42059440	42059741
chr4	96239652	96239953
chr13	25848795	25849096
chr1	200048775	200049076
chr11	34288413	34288714
chr3	187841959	187842260
chr1	47109003	47109304
chr11	73126099	73126400
chr6	53950455	53950756
chr5	83123055	83123356
chr1	85026568	85026869
chr2	43478623	43478924
chr11	16782975	16783276
chr2	56175329	56175630
chr11	125053598	125053899
chr3	12640557	12640858
chr5	64821582	64821883
chr1	85841523	85841824
chr9	82567501	82567802
chr4	114962320	114962621
chr4	153839213	153839514
chr17	63667159	63667460
chr1	102069652	102069953
chr11	73730994	73731295
chr10	112499740	112500041
chr4	75071890	75072191
chr5	34811825	34812126
chr15	34211980	34212281
chr6	20751862	20752163
chr3	21827995	21828296
chr2	189210514	189210815
chr4	109267356	109267657
chr5	56690657	56690958
chr20	10689497	10689798
chr20	39748754	39749055
chr13	28704241	28704542
chr3	183463141	183463442
chr15	52525709	52526010
chr5	124331363	124331664
chr3	69275725	69276026
chr5	168422116	168422417
chr9	123681428	123681729
chr6	86131885	86132186
chr21	16457101	16457402
chr14	81069291	81069592
chr7	28038273	28038574
chr16	12815642	12815943
chr1	27328329	27328630
chr4	20755612	20755913
chr16	12527573	12527874
chr7	17987365	17987666
chr3	78815033	78815334
chr6	167462960	167463261
chr7	28793622	28793923
chr12	25883631	25883932
chr5	130950834	130951135
chr6	70934821	70935122
chr1	12545823	12546124
chr1	70147324	70147625
chr14	67384011	67384312
chr17	42516572	42516873
chr8	82302402	82302703
chr7	90637106	90637407
chr14	56432613	56432914
chr22	24676431	24676732
chr5	123618792	123619093
chr1	86019575	86019876
chr12	2952114	2952415
chr2	38610962	38611263
chr18	53650742	53651043
chr12	24931837	24932138
chr1	72925157	72925458
chr4	107343079	107343380
chr8	106547307	106547608
chr9	3225465	3225766
chr14	50901598	50901899
chr12	43315675	43315976
chr14	76102552	76102853
chr7	40637179	40637480
chr6	75580071	75580372
chr3	169253679	169253980
chr4	37848983	37849284
chr5	40442437	40442738
chr11	46015416	46015717
chr6	145004923	145005224
chr16	14356937	14357238
chr4	47555780	47556081
chr14	67737142	67737443
chr15	30294169	30294470
chr5	97271914	97272215
chr2	187477806	187478107
chr9	108673815	108674116
chr7	15688246	15688547
chr18	12588487	12588788
chr1	89571631	89571932
chr5	143087398	143087699
chr2	216437126	216437427
chr2	54598004	54598305
chr1	231778939	231779240
chr12	27664342	27664643
chr2	85381386	85381687
chr10	90618710	90619011
chr12	92414766	92415067
chr4	96289071	96289372
chr2	161374646	161374947
chr6	44827746	44828047
chr2	175672285	175672586
chr13	104873192	104873493
chr6	25369727	25370028
chr21	17780256	17780557
chr9	97843611	97843912
chr7	94676228	94676529
chr5	123143241	123143542
chr4	150925675	150925976
chr11	6204411	6204712
chr2	166677177	166677478
chr6	70991893	70992194
chr4	79057257	79057558
chr3	191740191	191740492
chr9	10204319	10204620
chr11	43758230	43758531
chr11	20010155	20010456
chr6	20680842	20681143
chr7	7772523	7772824
chr12	27343661	27343962
chr1	227560694	227560995
chr2	160370250	160370551
chr1	231842712	231843013
chr8	67660477	67660778
chr7	12989311	12989612
chr10	63853739	63854040
chr16	69482752	69483053
chr5	145404796	145405097
chr2	122325941	122326242
chr2	28858224	28858525
chr8	81649941	81650242
chr7	134375608	134375909
chr1	185460783	185461084
chr21	27747591	27747892
chr7	122314563	122314864
chr6	56046298	56046599
chr5	107430285	107430586
chr3	40906418	40906719
chr2	170696562	170696863
chr8	123046321	123046622
chr3	106720477	106720778
chr18	55731845	55732146
chr18	43727696	43727997
chr11	6273392	6273693
chr5	41686382	41686683
chr12	26005713	26006014
chr1	217714158	217714459
chr5	40365801	40366102
chr14	31974670	31974971
chr5	64285776	64286077
chr3	69331332	69331633
chr2	210740877	210741178
chr5	141870871	141871172
chr6	150862818	150863119
chr6	133967767	133968068
chr5	159870055	159870356
chr21	28129166	28129467
chr7	92312275	92312576
chr12	18873067	18873368
chr6	131281136	131281437
chr16	72773520	72773821
chr1	45517426	45517727
chr7	12845128	12845429
chr1	193304975	193305276
chr10	104007579	104007880
chr17	15280957	15281258
chr6	75864699	75865000
chr14	61539275	61539576
chr15	39392345	39392646
chr4	129476400	129476701
chr18	26172633	26172934
chr12	30886229	30886530
chr14	51000500	51000801
chr2	39727704	39728005
chr2	175302915	175303216
chr3	174793132	174793433
chr6	113312563	113312864
chr2	158582591	158582892
chr2	218403878	218404179
chr4	47472001	47472302
chr5	54873541	54873842
chr12	93371239	93371540
chr13	76796686	76796987
chr10	112552526	112552827
chr13	110847880	110848181
chr2	9580520	9580821
chr1	68710010	68710311
chr4	114423679	114423980
chr17	27684776	27685077
chr11	12408333	12408634
chr4	146005449	146005750
chr15	49385949	49386250
chr6	20160855	20161156
chr8	75318561	75318862
chr6	129328121	129328422
chr18	68835963	68836264
chr20	4918213	4918514
chr10	90986928	90987229
chr8	122400965	122401266
chr7	114054666	114054967
chr1	197012262	197012563
chr13	44147189	44147490
chr7	122783360	122783661
chr4	91688040	91688341
chr11	116772109	116772410
chr8	13327454	13327755
chr15	51401287	51401588
chr2	205644520	205644821
chr12	65794471	65794772
chr19	17586487	17586788
chr9	12882597	12882898
chr6	55955997	55956298
chr6	74307689	74307990
chr7	15823929	15824230
chr1	48900082	48900383
chr6	81135145	81135446
chr15	77247159	77247460
chr17	57796968	57797269
chr5	88647083	88647384
chr2	213224728	213225029
chr9	113640187	113640488
chr3	114781476	114781777
chr17	49087614	49087915
chr3	169160893	169161194
chr8	126193202	126193503
chr6	72085428	72085729
chr6	163613300	163613601
chr4	148767880	148768181
chr9	3043440	3043741
chr12	25671405	25671706
chr14	84610551	84610852
chr7	95246322	95246623
chr11	16283679	16283980
chr3	182500762	182501063
chr2	187792515	187792816
chr7	90909965	90910266
chr4	153996083	153996384
chr5	73848012	73848313
chr4	169705911	169706212
chr1	170384188	170384489
chr1	173646933	173647234
chr8	54866556	54866857
chr5	66492588	66492889
chr15	49472048	49472349
chr2	191215583	191215884
chr3	74139283	74139584
chr14	66505290	66505591
chr14	68745631	68745932
chr6	152554284	152554585
chr10	97211999	97212300
chr2	213316723	213317024
chr2	75827882	75828183
chr5	94221635	94221936
chr15	77338602	77338903
chr1	200594661	200594962
chr7	83228902	83229203
chr9	83314528	83314829
chr11	87939972	87940273
chr6	113394972	113395273
chr1	89421735	89422036
chr6	114245658	114245959
chr10	9092379	9092680
chr13	106016270	106016571
chr3	64857991	64858292
chr7	85224679	85224980
chr6	105792818	105793119
chr8	130328184	130328485
chr10	76053830	76054131
chr6	125249675	125249976
chr2	133897484	133897785
chr5	95461353	95461654
chr9	74999243	74999544
chr20	16388267	16388568
chr6	131359799	131360100
chr12	24991697	24991998
chr7	20530992	20531293
chr1	24769750	24770051
chr2	141222909	141223210
chr7	81917976	81918277
chr4	130351132	130351433
chr17	45681954	45682255
chr16	47343646	47343947
chr9	75443380	75443681
chr8	19931850	19932151
chr20	9002993	9003294
chr20	5037453	5037754
chr1	51214457	51214758
chr4	130453788	130454089
chr1	91811248	91811549
chr3	174380451	174380752
chr6	136074382	136074683
chr5	176362078	176362379
chr1	39639304	39639605
chr14	61432164	61432465
chr13	37761756	37762057
chr7	47467221	47467522
chr6	113493892	113494193
chr11	26870668	26870969
chr17	38680896	38681197
chr2	167201217	167201518
chr11	16173973	16174274
chr7	16524473	16524774
chr3	176133691	176133992
chr5	83284175	83284476
chr2	43765645	43765946
chr13	21127534	21127835
chr3	191612550	191612851
chr2	63990847	63991148
chr5	95342799	95343100
chr1	151887782	151888083
chr20	7372325	7372626
chr13	100903448	100903749
chr1	119623887	119624188
chr2	134400444	134400745
chr18	53489040	53489341
chr5	131007876	131008177
chr6	109372504	109372805
chr13	101961620	101961921
chr17	48382446	48382747
chr5	72950681	72950982
chr15	39798441	39798742
chr2	204648545	204648846
chr5	125750867	125751168
chr2	171890812	171891113
chr6	141029495	141029796
chr15	63214420	63214721
chr1	32389568	32389869
chr20	11977310	11977611
chr1	61181631	61181932
chr18	8125125	8125426
chr2	148808437	148808738
chr17	75390709	75391010
chr11	12749426	12749727
chr5	143408262	143408563
chr2	138959281	138959582
chr1	170265779	170266080
chr13	98120614	98120915
chr12	93496889	93497190
chr2	18637529	18637830
chr13	74780449	74780750
chr5	120144280	120144581
chr6	114076971	114077272
chr8	6451658	6451959
chrX	41459627	41459928
chr12	75189577	75189878
chr2	218275211	218275512
chr4	113942158	113942459
chr13	35953096	35953397
chrX	108919215	108919516
chr8	25250377	25250678
chr2	73944051	73944352
chrX	15768985	15769286
chr1	59859467	59859768
chr6	134885683	134885984
chr8	8350602	8350903
chr14	59688291	59688592
chr3	101717425	101717726
chr1	183668735	183669036
chr6	34253405	34253706
chr10	114636015	114636316
chr3	98336766	98337067
chr4	115058815	115059116
chr20	4594938	4595239
chr1	92087445	92087746
chr12	59287850	59288151
chr2	20158713	20159014
chr5	172400589	172400890
chr6	2561176	2561477
chr18	60631739	60632040
chr9	21470186	21470487
chr17	68072305	68072606
chr2	106535690	106535991
chr18	55557485	55557786
chr5	119816113	119816414
chr3	29472111	29472412
chr3	169816616	169816917
chr1	60069936	60070237
chr6	142539612	142539913
chr4	83415211	83415512
chr3	127494633	127494934
chr3	106796224	106796525
chr2	212873276	212873577
chr14	52389740	52390041
chr7	83327514	83327815
chr2	153319238	153319539
chr19	46817111	46817412
chr7	16311956	16312257
chr3	4753053	4753354
chr12	88914238	88914539
chr6	75441660	75441961
chr8	121312490	121312791
chr2	164408460	164408761
chr11	73428239	73428540
chr4	150085572	150085873
chr5	14864560	14864861
chr4	53564293	53564594
chr9	84027259	84027560
chr6	85240603	85240904
chr15	33510198	33510499
chr20	33780432	33780733
chr6	20804953	20805254
chr17	3966429	3966730
chr2	25279518	25279819
chr1	41920164	41920465
chr5	126764523	126764824
chr11	59729295	59729596
chr4	79455451	79455752
chr4	158820101	158820402
chr20	33636522	33636823
chr4	170360477	170360778
chr10	17052763	17053064
chr2	189263881	189264182
chr12	46360300	46360601
chr12	91252154	91252455
chr5	132196496	132196797
chr7	46184962	46185263
chr6	132343209	132343510
chr2	210818288	210818589
chr12	77336722	77337023
chr8	54970026	54970327
chr14	71806785	71807086
chr5	125052928	125053229
chr4	48362985	48363286
chr5	37177845	37178146
chr3	30341591	30341892
chr13	98586867	98587168
chr7	85362574	85362875
chr18	9653703	9654004
chr15	61329258	61329559
chr15	33234699	33235000
chr4	55031615	55031916
chr1	43815634	43815935
chr10	74225830	74226131
chr7	18079882	18080183
chr5	143256822	143257123
chr3	171266776	171267077
chr2	132550531	132550832
chr4	73610183	73610484
chr12	105901474	105901775
chr2	156546375	156546676
chr7	117112843	117113144
chr5	122959924	122960225
chr1	185745962	185746263
chr7	83813050	83813351
chr1	78109192	78109493
chr20	8521352	8521653
chr9	83644927	83645228
chr13	44235559	44235860
chr15	63766674	63766975
chr4	138291856	138292157
chr5	93644258	93644559
chr4	95811181	95811482
chr6	163457412	163457713
chr7	13063840	13064141
chr2	141066335	141066636
chr9	97509497	97509798
chr17	63926772	63927073
chr11	38035956	38036257
chr1	72294402	72294703
chr18	72179702	72180003
chr3	58577492	58577793
chr2	48273997	48274298
chr11	102473844	102474145
chr15	49568742	49569043
chr2	82848934	82849235
chr10	73746631	73746932
chr13	80123538	80123839
chr8	54662247	54662548
chr8	89078656	89078957
chr7	22881998	22882299
chr1	170524545	170524846
chr5	129248293	129248594
chr14	32808805	32809106
chr6	91085898	91086199
chrX	57451036	57451337
chr4	125065355	125065656
chr1	113972741	113973042
chr6	16109572	16109873
chr6	135010380	135010681
chr4	103562979	103563280
chr20	10743754	10744055
chr7	12637869	12638170
chr12	39633258	39633559
chr1	27977361	27977662
chr9	34334969	34335270
chr5	35694651	35694952
chr8	13159908	13160209
chr13	105848463	105848764
chr8	11500071	11500372
chr14	84339992	84340293
chr11	17003235	17003536
chr8	125333540	125333841
chr14	34071519	34071820
chr15	31592745	31593046
chr1	91915890	91916191
chr2	8894471	8894772
chr12	93023781	93024082
chr6	53777515	53777816
chr7	84833851	84834152
chr14	63942515	63942816
chr21	29748044	29748345
chr2	53725330	53725631
chr22	24501353	24501654
chr5	163591917	163592218
chr3	182021042	182021343
chr9	78449014	78449315
chr11	34643466	34643767
chr10	92783239	92783540
chr13	104695570	104695871
chr12	41010297	41010598
chr11	16387326	16387627
chr12	100574795	100575096
chr4	143300535	143300836
chr6	151072407	151072708
chr2	161513729	161514030
chr8	88898981	88899282
chr4	145825490	145825791
chr12	91071124	91071425
chr12	28757251	28757552
chr11	127910569	127910870
chr3	149129353	149129654
chr15	72472570	72472871
chr12	75962641	75962942
chr2	63808472	63808773
chr3	100691786	100692087
chr17	54253455	54253756
chr10	112029729	112030030
chr4	129581440	129581741
chr2	165342082	165342383
chr2	20945824	20946125
chr8	87428270	87428571
chr13	77029532	77029833
chr3	190893872	190894173
chr14	71955052	71955353
chr7	91455678	91455979
chr1	182083397	182083698
chr15	32968358	32968659
chr20	6258648	6258949
chr20	36357058	36357359
chr11	75590063	75590364
chr5	118621765	118622066
chr8	88577732	88578033
chr5	123917206	123917507
chr5	56821345	56821646
chr5	119950206	119950507
chr2	64119268	64119569
chr17	42685690	42685991
chr9	112318358	112318659
chr15	94798824	94799125
chr6	113116610	113116911
chr3	47446656	47446957
chr6	15401997	15402298
chr12	42377850	42378151
chr8	93355286	93355587
chr4	125412979	125413280
chr3	35606648	35606949
chr10	29446356	29446657
chr5	102759796	102760097
chr4	160183384	160183685
chr6	79657706	79658007
chr21	30910515	30910816
chr7	69105991	69106292
chr15	69887526	69887827
chr2	218487459	218487760
chr3	106068044	106068345
chr4	74871159	74871460
chr14	67535324	67535625
chr9	17824678	17824979
chr18	9808694	9808995
chr6	17885764	17886065
chr4	54828999	54829300
chr11	27240261	27240562
chr3	180134095	180134396
chr14	105385579	105385880
chr1	184171365	184171666
chr5	124126618	124126919
chr6	37983166	37983467
chr1	183794601	183794902
chr12	41187956	41188257
chr12	52249643	52249944
chr12	52455543	52455844
chr10	116384904	116385205
chr4	166705830	166706131
chr2	220233505	220233806
chr12	26715027	26715328
chr13	98735836	98736137
chr11	56652804	56653105
chr8	93145733	93146034
chr4	153618109	153618410
chr4	47643799	47644100
chr17	46360989	46361290
chr2	62241324	62241625
chr6	73458518	73458819
chr5	143692704	143693005
chr21	35705699	35706000
chr12	65385107	65385408
chr5	67209612	67209913
chr1	109045715	109046016
chr12	83232623	83232924
chr13	78427831	78428132
chr3	135615550	135615851
chr11	19790402	19790703
chr1	174683027	174683328
chr7	90694954	90695255
chr2	153103846	153104147
chr12	89248127	89248428
chr2	151196622	151196923
chr3	187891870	187892171
chrX	114643271	114643572
chr7	29748638	29748939
chr10	7899332	7899633
chr6	17666951	17667252
chr5	94662942	94663243
chr4	37910482	37910783
chr5	171571391	171571692
chr1	63357619	63357920
chr6	118884228	118884529
chr9	20496224	20496525
chr10	75800320	75800621
chr7	40698420	40698721
chr11	125104973	125105274
chr6	75641322	75641623
chr2	25421356	25421657
chr7	17736008	17736309
chr3	156361468	156361769
chr6	141146035	141146336
chr17	15360798	15361099
chr8	101288291	101288592
chr7	116421984	116422285
chr4	127582456	127582757
chr3	7791995	7792296
chr7	18231040	18231341
chr21	29106483	29106784
chr20	2519978	2520279
chr3	181279585	181279886
chr8	90555973	90556274
chr21	46199755	46200056
chr6	65382689	65382990
chr6	39637110	39637411
chr6	24803669	24803970
chr4	77683727	77684028
chr5	106650457	106650758
chr6	112883892	112884193
chr2	157052605	157052906
chr2	183459024	183459325
chr7	124283281	124283582
chr4	159880073	159880374
chr12	15930379	15930680
chr4	125684210	125684511
chr4	87768129	87768430
chr8	59222877	59223178
chr2	74811206	74811507
chr4	158342604	158342905
chr6	109085925	109086226
chr11	75350902	75351203
chr3	123868690	123868991
chr15	72232360	72232661
chr4	141556812	141557113
chr4	110172596	110172897
chr5	148646864	148647165
chr12	106142976	106143277
chr8	116764180	116764481
chr19	39212998	39213299
chr2	182375066	182375367
chr3	57561876	57562177
chr2	202929289	202929590
chr1	64332892	64333193
chr7	33276715	33277016
chr1	67223819	67224120
chr4	53935084	53935385
chr17	20824148	20824449
chr4	142461827	142462128
chr1	60204668	60204969
chr6	84992346	84992647
chr2	191436421	191436722
chr11	34847343	34847644
chr2	100279584	100279885
chr2	189463882	189464183
chr17	48498080	48498381
chr4	90093145	90093446
chr2	134134570	134134871
chr12	96095158	96095459
chr3	194275818	194276119
chr13	74292279	74292580
chr6	17413573	17413874
chr14	55800933	55801234
chr17	49222183	49222484
chr18	33263314	33263615
chr6	138509826	138510127
chr9	89871989	89872290
chr15	85731689	85731990
chr3	135829342	135829643
chr17	38424450	38424751
chr2	183833120	183833421
chr5	167826651	167826952
chr8	32730300	32730601
chr5	108006718	108007019
chr10	76159577	76159878
chr5	37437011	37437312
chr7	45925206	45925507
chr7	120859463	120859764
chr2	8633774	8634075
chr14	56054919	56055220
chr2	72491098	72491399
chr12	80458054	80458355
chr16	58328875	58329176
chr2	102379579	102379880
chr2	224615769	224616070
chr2	179727484	179727785
chr21	29335864	29336165
chr7	40372118	40372419
chr3	105717048	105717349
chr3	101451475	101451776
chr9	88007769	88008070
chr21	27863197	27863498
chr20	11188449	11188750
chr1	169628301	169628602
chr1	39836472	39836773
chr17	29803732	29804033
chr19	10376080	10376381
chr13	24337489	24337790
chrX	9865743	9866044
chr8	130009687	130009988
chr12	27071865	27072166
chr4	11368984	11369285
chr6	15598635	15598936
chr2	46443453	46443754
chr2	64504477	64504778
chr2	9305759	9306060
chr5	98734602	98734903
chr2	200941923	200942224
chr1	61342698	61342999
chr5	153339186	153339487
chr2	48432471	48432772
chr5	34534374	34534675
chr5	97334282	97334583
chr18	32743357	32743658
chr5	115827685	115827986
chr1	59579827	59580128
chr5	127479905	127480206
chr1	174897567	174897868
chrX	10415960	10416261
chrX	10134802	10135103
chr20	36546216	36546517
chr2	179445764	179446065
chr1	183066569	183066870
chr5	41776243	41776544
chr10	119786938	119787239
chr6	106321268	106321569
chr9	84447605	84447906
chr20	33225334	33225635
chr3	104179566	104179867
chr17	16999836	17000137
chr11	75779963	75780264
chr15	70087555	70087856
chr5	107696961	107697262
chr3	24007829	24008130
chr8	122488528	122488829
chr1	72636578	72636879
chr11	62225862	62226163
chr3	183009271	183009572
chr9	14283653	14283954
chr8	97624061	97624362
chr9	79249688	79249989
chr14	89709654	89709955
chr7	47574767	47575068
chr15	39505696	39505997
chr10	32687806	32688107
chr7	83984469	83984770
chr10	32393539	32393840
chr5	127775077	127775378
chr17	67740300	67740601
chr2	33049504	33049805
chr13	72034518	72034819
chr8	128788866	128789167
chr14	73175799	73176100
chr1	66444849	66445150
chr20	13472613	13472914
chr14	77473560	77473861
chr20	48196767	48197068
chr12	101693800	101694101
chr18	21332763	21333064
chr21	40784072	40784373
chr11	41975662	41975963
chr14	100524278	100524579
chr2	54271162	54271463
chr2	165035606	165035907
chr3	184586695	184586996
chr13	51314202	51314503
chr11	2387526	2387827
chr2	222018026	222018327
chr15	40176901	40177202
chr3	167532715	167533016
chr10	36260350	36260651
chr2	62899838	62900139
chr12	122606234	122606535
chr4	38492200	38492501
chr6	56390025	56390326
chr2	238813909	238814210
chr21	44550523	44550824
chr1	70204635	70204936
chr1	234573570	234573871
chr13	71469886	71470187
chr15	62898688	62898989
chr12	83555358	83555659
chr4	57960003	57960304
chr8	94806880	94807181
chr15	57131905	57132206
chr7	121120157	121120458
chr8	11181619	11181920
chr6	13761164	13761465
chr13	65054855	65055156
chr1	28454141	28454442
chr5	125351336	125351637
chr3	99894525	99894826
chr2	197718482	197718783
chr2	63209253	63209554
chr11	45693497	45693798
chr2	148925587	148925888
chr4	107752154	107752455
chr6	82325455	82325756
chr14	85403869	85404170
chr3	193907128	193907429
chr1	86131622	86131923
chr6	135747041	135747342
chr5	55068921	55069222
chr2	112959266	112959567
chr13	81010907	81011208
chr9	2481442	2481743
chr18	33518544	33518845
chr14	51759775	51760076
chr1	62861086	62861387
chr1	203113759	203114060
chr7	47114439	47114740
chr11	122668394	122668695
chr8	109598594	109598895
chr20	13139023	13139324
chr1	161752172	161752473
chr13	45293861	45294162
chr12	18536615	18536916
chr3	7121815	7122116
chr12	11026032	11026333
chr7	16991318	16991619
chr14	52585792	52586093
chr17	66780009	66780310
chr13	106116593	106116894
chr4	114063087	114063388
chr9	35423530	35423831
chr3	49521907	49522208
chr5	31538420	31538721
chr9	75100846	75101147
chr8	141709401	141709702
chr2	221644647	221644948
chr9	79541229	79541530
chr1	96953081	96953382
chr3	114032390	114032691
chr6	13413616	13413917
chr3	119430609	119430910
chr4	157879431	157879732
chr4	107402997	107403298
chr8	124006709	124007010
chr1	225858716	225859017
chr14	88461376	88461677
chr14	67798869	67799170
chr2	198584678	198584979
chr18	53126141	53126442
chr10	723490	723791
chr1	108692455	108692756
chr15	89312903	89313204
chr7	122427954	122428255
chr8	104369820	104370121
chr9	72792101	72792402
chr13	32687709	32688010
chr6	140383559	140383860
chr4	38130624	38130925
chr16	59258535	59258836
chr13	35391072	35391373
chr17	57433388	57433689
chr6	119105778	119106079
chr1	88984823	88985124
chr6	157465582	157465883
chr5	123252460	123252761
chr8	17271227	17271528
chr9	129350050	129350351
chr8	28668237	28668538
chr1	87508155	87508456
chr6	81882049	81882350
chr4	157021865	157022166
chr5	68220367	68220668
chr11	128660181	128660482
chr1	87876538	87876839
chr3	182594784	182595085
chr18	28805637	28805938
chr9	21766154	21766455
chr9	99443449	99443750
chr11	101820500	101820801
chr8	69016858	69017159
chr9	100721237	100721538
chr2	134532220	134532521
chr2	150474024	150474325
chr9	36297216	36297517
chr2	164657449	164657750
chr3	151654856	151655157
chr3	192163582	192163883
chr1	233389528	233389829
chr4	90343739	90344040
chr5	137215997	137216298
chr1	112988208	112988509
chr15	58762241	58762542
chr8	107136759	107137060
chr11	43828571	43828872
chr4	93327464	93327765
chr1	110518309	110518610
chr20	2928120	2928421
chr13	36944189	36944490
chr16	14605060	14605361
chr6	164724176	164724477
chr6	135354844	135355145
chr3	129009869	129010170
chr2	73280854	73281155
chr13	33320607	33320908
chr14	61620129	61620430
chr11	110745669	110745970
chr12	51854307	51854608
chr4	25536951	25537252
chr13	72333869	72334170
chr3	110281551	110281852
chr7	95932512	95932813
chr7	114775782	114776083
chr6	105922174	105922475
chr4	10307646	10307947
chr20	37209637	37209938
chr14	65744702	65745003
chr5	40503950	40504251
chr15	99726256	99726557
chr7	25696297	25696598
chr11	95433314	95433615
chr1	24363217	24363518
chr10	28569732	28570033
chr7	113647506	113647807
chr1	66782529	66782830
chr13	41305927	41306228
chr3	152339355	152339656
chr10	64548895	64549196
chr10	89431199	89431500
chr17	30709255	30709556
chr6	84582543	84582844
chr1	192465805	192466106
chr11	86328536	86328837
chr4	139875246	139875547
chr13	90954365	90954666
chr3	9490321	9490622
chr7	28195710	28196011
chr2	38102836	38103137
chr7	92546583	92546884
chr3	101029513	101029814
chr8	135090794	135091095
chr4	39322401	39322702
chr1	150383186	150383487
chr7	116686448	116686749
chr13	75460693	75460994
chr10	99478327	99478628
chr4	89664863	89665164
chr3	145870660	145870961
chr1	184591434	184591735
chr1	230818646	230818947
chr16	69048820	69049121
chr4	159068350	159068651
chr5	73412231	73412532
chr10	83796870	83797171
chr6	44391107	44391408
chr5	149320927	149321228
chr4	121763196	121763497
chr12	82795066	82795367
chr9	34502029	34502330
chr5	64382756	64383057
chr8	80273812	80274113
chr6	150412615	150412916
chr11	46076983	46077284
chr5	83899961	83900262
chr8	106690269	106690570
chr22	41790477	41790778
chr15	55476248	55476549
chr17	54436398	54436699
chr4	151636078	151636379
chr10	89839881	89840182
chr15	95003862	95004163
chr3	149501832	149502133
chr3	106268306	106268607
chr18	13027359	13027660
chr3	86842947	86843248
chr1	60460651	60460952
chr2	166746328	166746629
chr19	54932347	54932648
chr9	87172686	87172987
chr15	84025413	84025714
chr2	24820117	24820418
chr3	186825693	186825994
chr6	121342537	121342838
chr9	88338125	88338426
chr1	65978919	65979220
chr12	23294194	23294495
chr3	98489544	98489845
chr13	74899335	74899636
chr2	167489087	167489388
chr6	110396926	110397227
chr18	53710469	53710770
chr6	53304424	53304725
chr6	133491803	133492104
chr9	116403742	116404043
chr13	90474764	90475065
chr3	142278990	142279291
chr3	128527566	128527867
chr17	64708094	64708395
chr9	36671701	36672002
chr10	64038620	64038921
chr4	26426159	26426460
chrX	117816258	117816559
chr8	29762756	29763057
chr12	89464720	89465021
chr10	75313573	75313874
chr7	122871805	122872106
chr4	38833771	38834072
chr15	67040249	67040550
chr6	99368939	99369240
chr11	94028858	94029159
chr1	109626581	109626882
chr12	109888993	109889294
chr21	36313506	36313807
chr1	79181857	79182158
chr1	146686966	146687267
chr10	69309885	69310186
chr14	95078970	95079271
chr4	96426419	96426720
chr1	230318442	230318743
chr6	72955392	72955693
chr2	83008680	83008981
chr22	40554530	40554831
chr4	47854211	47854512
chr4	108076777	108077078
chr11	44248089	44248390
chr9	111208057	111208358
chr7	115317835	115318136
chr1	40103442	40103743
chr14	52924637	52924938
chr17	54885915	54886216
chr12	91727816	91728117
chr7	129246066	129246367
chr2	182929518	182929819
chr2	17962817	17963118
chr5	55396467	55396768
chr18	26264690	26264991
chr3	99138085	99138386
chr9	14574184	14574485
chr21	27218365	27218666
chr5	88745318	88745619
chr18	30741184	30741485
chr10	35197189	35197490
chr8	116231189	116231490
chr6	21538694	21538995
chr2	213414735	213415036
chr5	158071387	158071688
chr1	97473786	97474087
chr13	57697827	57698128
chr10	123096986	123097287
chr16	69934810	69935111
chr12	29022124	29022425
chr8	16479271	16479572
chr13	91369689	91369990
chr6	136503067	136503368
chr7	77199663	77199964
chr12	40452681	40452982
chr3	40980752	40981053
chr8	19368601	19368902
chr8	59995483	59995784
chr9	98878786	98879087
chr13	26999965	27000266
chr10	53060837	53061138
chr13	106457167	106457468
chr17	45784821	45785122
chr4	54181612	54181913
chr9	12972594	12972895
chr3	32522191	32522492
chr1	169056297	169056598
chr1	205585683	205585984
chr7	114180346	114180647
chr13	98953942	98954243
chr4	83550779	83551080
chr6	131494977	131495278
chr3	195916813	195917114
chr8	30359775	30360076
chr6	4577684	4577985
chr8	127852497	127852798
chr12	9396925	9397226
chr5	92745614	92745915
chr13	23347682	23347983
chr4	10774937	10775238
chr9	111723999	111724300
chr14	65148852	65149153
chr2	149690231	149690532
chr8	81052122	81052423
chr4	120072326	120072627
chr8	69766399	69766700
chr2	197117834	197118135
chr10	130903729	130904030
chr14	60793025	60793326
chr5	124447797	124448098
chr4	135557896	135558197
chr22	41062436	41062737
chr4	140290198	140290499
chr4	126973192	126973493
chr14	64427656	64427957
chr22	30737302	30737603
chr9	101321935	101322236
chr12	69174912	69175213
chr4	146091338	146091639
chr1	63600326	63600627
chr17	67119817	67120118
chr2	219610606	219610907
chr9	78625299	78625600
chr5	141245739	141246040
chr7	93965263	93965564
chr18	43803494	43803795
chr6	81252898	81253199
chr2	10081389	10081690
chr9	112657306	112657607
chr12	26082087	26082388
chr17	36481043	36481344
chr3	97703006	97703307
chr4	89030592	89030893
chr12	75309540	75309841
chr8	68154681	68154982
chr13	41713766	41714067
chr2	27558252	27558553
chr2	227734125	227734426
chr7	91654664	91654965
chr9	6938811	6939112
chr4	140899023	140899324
chr1	117560416	117560717
chr7	143632216	143632517
chr2	23675713	23676014
chr12	116734096	116734397
chr1	182270989	182271290
chr21	16512928	16513229
chrX	41579491	41579792
chr2	177542502	177542803
chr11	120942541	120942842
chr12	6505270	6505571
chr4	69923543	69923844
chr7	140383578	140383879
chr13	80328141	80328442
chr18	64397202	64397503
chr13	30893877	30894178
chr6	166783283	166783584
chr18	55807606	55807907
chr1	156231076	156231377
chr4	109454689	109454990
chr7	14976162	14976463
chr8	125503673	125503974
chr20	37611058	37611359
chr3	110800085	110800386
chr5	60927366	60927667
chr14	84704262	84704563
chr5	97637366	97637667
chr1	171129376	171129677
chr15	48680591	48680892
chr12	43403141	43403442
[truncated: 3,632 more rows]

## Sheet: Decreased ATAC
chr1	4663831	4664132
chr1	6021770	6022071
chr1	6429004	6429305
chr1	6748374	6748675
chr1	7315700	7316001
chr1	7345090	7345391
chr1	7698220	7698521
chr1	7804975	7805276
chr1	8660450	8660751
chr1	8840543	8840844
chr1	9022998	9023299
chr1	9072269	9072570
chr1	9760454	9760755
chr1	11655342	11655643
chr1	12348683	12348984
chr1	12445177	12445478
chr1	15383417	15383718
chr1	15433148	15433449
chr1	15820808	15821109
chr1	15886043	15886344
chr1	15967213	15967514
chr1	18945082	18945383
chr1	19512793	19513094
chr1	19943060	19943361
chr1	20265915	20266216
chr1	20293385	20293686
chr1	20498059	20498360
chr1	20717168	20717469
chr1	21424280	21424581
chr1	21441586	21441887
chr1	21688637	21688938
chr1	22127637	22127938
chr1	22556085	22556386
chr1	23229630	23229931
chr1	23249157	23249458
chr1	23711553	23711854
chr1	23720699	23721000
chr1	23955379	23955680
chr1	24691744	24692045
chr1	25554412	25554713
chr1	25698580	25698881
chr1	25788356	25788657
chr1	25795914	25796215
chr1	26271464	26271765
chr1	26677302	26677603
chr1	27250245	27250546
chr1	29607535	29607836
chr1	30348423	30348724
chr1	30457653	30457954
chr1	30531852	30532153
chr1	31917937	31918238
chr1	32297452	32297753
chr1	32321134	32321435
chr1	32638510	32638811
chr1	32701718	32702019
chr1	32920383	32920684
chr1	32999867	33000168
chr1	33083677	33083978
chr1	33261364	33261665
chr1	33407257	33407558
chr1	33733116	33733417
chr1	33899335	33899636
chr1	34229047	34229348
chr1	34734165	34734466
chr1	36122165	36122466
chr1	37349949	37350250
chr1	37640519	37640820
chr1	37648997	37649298
chr1	38317421	38317722
chr1	38627305	38627606
chr1	38712779	38713080
chr1	39146531	39146832
chr1	39156541	39156842
chr1	41214396	41214697
chr1	41516982	41517283
chr1	42609000	42609301
chr1	42864867	42865168
chr1	43111780	43112081
chr1	43810905	43811206
chr1	44221078	44221379
chr1	44898940	44899241
chr1	45360312	45360613
chr1	45725955	45726256
chr1	46113142	46113443
chr1	46232767	46233068
chr1	46281668	46281969
chr1	47323485	47323786
chr1	47495108	47495409
chr1	47948496	47948797
chr1	48048625	48048926
chr1	50996747	50997048
chr1	52216453	52216754
chr1	52382282	52382583
chr1	52422235	52422536
chr1	52429548	52429849
chr1	54334247	54334548
chr1	54611505	54611806
chr1	54648401	54648702
chr1	55668823	55669124
chr1	56149703	56150004
chr1	56601066	56601367
chr1	57142414	57142715
chr1	57154448	57154749
chr1	57376792	57377093
chr1	58081682	58081983
chr1	58098128	58098429
chr1	58323517	58323818
chr1	58900302	58900603
chr1	59146207	59146508
chr1	59724375	59724676
chr1	60138536	60138837
chr1	60337466	60337767
chr1	60721276	60721577
chr1	60908095	60908396
chr1	61340872	61341173
chr1	61415086	61415387
chr1	61703400	61703701
chr1	62102097	62102398
chr1	62294546	62294847
chr1	62402791	62403092
chr1	62959373	62959674
chr1	63293045	63293346
chr1	63928941	63929242
chr1	64333880	64334181
chr1	64758131	64758432
chr1	64786513	64786814
chr1	65040043	65040344
chr1	65114274	65114575
chr1	65453279	65453580
chr1	65571315	65571616
chr1	65581737	65582038
chr1	65877843	65878144
chr1	66291452	66291753
chr1	66751630	66751931
chr1	66781360	66781661
chr1	66870738	66871039
chr1	66987465	66987766
chr1	67628636	67628937
chr1	67912689	67912990
chr1	67991221	67991522
chr1	68373167	68373468
chr1	68419046	68419347
chr1	68488902	68489203
chr1	68553183	68553484
chr1	68601907	68602208
chr1	69017711	69018012
chr1	69089957	69090258
chr1	69439828	69440129
chr1	70430252	70430553
chr1	70785920	70786221
chr1	71540340	71540641
chr1	71552119	71552420
chr1	71778482	71778783
chr1	72326743	72327044
chr1	75545925	75546226
chr1	75674917	75675218
chr1	75775803	75776104
chr1	76066511	76066812
chr1	76277718	76278019
chr1	76408748	76409049
chr1	76960553	76960854
chr1	77654913	77655214
chr1	77813371	77813672
chr1	77878175	77878476
chr1	78395790	78396091
chr1	78769351	78769652
chr1	78992144	78992445
chr1	79590498	79590799
chr1	79788923	79789224
chr1	80395065	80395366
chr1	81299901	81300202
chr1	81806303	81806604
chr1	81897898	81898199
chr1	82016484	82016785
chr1	82087706	82088007
chr1	82197716	82198017
chr1	82832430	82832731
chr1	83551993	83552294
chr1	84009170	84009471
chr1	84348650	84348951
chr1	84867794	84868095
chr1	85438265	85438566
chr1	85840160	85840461
chr1	85904073	85904374
chr1	86699100	86699401
chr1	86810785	86811086
chr1	86915383	86915684
chr1	86993029	86993330
chr1	87162677	87162978
chr1	87677754	87678055
chr1	87702312	87702613
chr1	87721253	87721554
chr1	87812144	87812445
chr1	87938924	87939225
chr1	90003982	90004283
chr1	90265094	90265395
chr1	90531407	90531708
chr1	90809536	90809837
chr1	91739450	91739751
chr1	92103104	92103405
chr1	92191776	92192077
chr1	92676304	92676605
chr1	92783767	92784068
chr1	93588974	93589275
chr1	93878891	93879192
chr1	93919539	93919840
chr1	93971748	93972049
chr1	94443126	94443427
chr1	94575625	94575926
chr1	94961998	94962299
chr1	95313198	95313499
chr1	96398195	96398496
chr1	96799186	96799487
chr1	96989755	96990056
chr1	97559878	97560179
chr1	97917866	97918167
chr1	97955449	97955750
chr1	98817236	98817537
chr1	98886326	98886627
chr1	99447508	99447809
chr1	99636142	99636443
chr1	100422678	100422979
chr1	101608519	101608820
chr1	101859637	101859938
chr1	101897742	101898043
chr1	107562418	107562719
chr1	108311666	108311967
chr1	108552440	108552741
chr1	108559121	108559422
chr1	108649428	108649729
chr1	109208037	109208338
chr1	109309790	109310091
chr1	109836594	109836895
chr1	110522281	110522582
chr1	110807127	110807428
chr1	110936597	110936898
chr1	111188645	111188946
chr1	111317014	111317315
chr1	112042293	112042594
chr1	112864634	112864935
chr1	113106022	113106323
chr1	113124463	113124764
chr1	113278677	113278978
chr1	113573678	113573979
chr1	114094397	114094698
chr1	114411087	114411388
chr1	114479843	114480144
chr1	115153837	115154138
chr1	115769840	115770141
chr1	116466844	116467145
chr1	116472469	116472770
chr1	117131985	117132286
chr1	117494190	117494491
chr1	117653675	117653976
chr1	117959433	117959734
chr1	118132474	118132775
chr1	118658242	118658543
chr1	119730156	119730457
chr1	119890487	119890788
chr1	120524707	120525008
chr1	121285835	121286136
chr1	145697992	145698293
chr1	146509279	146509580
chr1	147272991	147273292
chr1	147306392	147306693
chr1	149255031	149255332
chr1	149967880	149968181
chr1	151728816	151729117
chr1	152135313	152135614
chr1	152724769	152725070
chr1	152755597	152755898
chr1	153792783	153793084
chr1	154185802	154186103
chr1	154568366	154568667
chr1	154589432	154589733
chr1	154757448	154757749
chr1	155359664	155359965
chr1	155386163	155386464
chr1	156245402	156245703
chr1	156792624	156792925
chr1	156798560	156798861
chr1	158624418	158624719
chr1	159236425	159236726
chr1	159251945	159252246
chr1	160119067	160119368
chr1	160858779	160859080
chr1	160919228	160919529
chr1	161022695	161022996
chr1	161813061	161813362
chr1	161879645	161879946
chr1	161892062	161892363
chr1	162755877	162756178
chr1	162863415	162863716
chr1	163131113	163131414
chr1	163203715	163204016
chr1	163388979	163389280
chr1	163679400	163679701
chr1	164124588	164124889
chr1	165777147	165777448
chr1	166053093	166053394
chr1	166059531	166059832
chr1	167831961	167832262
chr1	167933920	167934221
chr1	168094608	168094909
chr1	168378144	168378445
chr1	168868151	168868452
chr1	168902671	168902972
chr1	169160255	169160556
chr1	169579401	169579702
chr1	170670131	170670432
chr1	171786838	171787139
chr1	171885354	171885655
chr1	172485191	172485492
chr1	172517556	172517857
chr1	172612121	172612422
chr1	172924561	172924862
chr1	172966973	172967274
chr1	172978795	172979096
chr1	172992525	172992826
chr1	173362310	173362611
chr1	173668135	173668436
chr1	173921168	173921469
chr1	173964662	173964963
chr1	175175853	175176154
chr1	175301777	175302078
chr1	175861902	175862203
chr1	176191600	176191901
chr1	176378511	176378812
chr1	178103215	178103516
chr1	178236962	178237263
chr1	178494391	178494692
chr1	179218267	179218568
chr1	180062111	180062412
chr1	180535285	180535586
chr1	180644796	180645097
chr1	180761018	180761319
chr1	181508116	181508417
chr1	181628411	181628712
chr1	181638658	181638959
chr1	182118608	182118909
chr1	182525506	182525807
chr1	183049586	183049887
chr1	183132484	183132785
chr1	183178701	183179002
chr1	183334944	183335245
chr1	183667368	183667669
chr1	183807419	183807720
chr1	184500460	184500761
chr1	184986462	184986763
chr1	185489751	185490052
chr1	185789272	185789573
chr1	186625063	186625364
chr1	186632409	186632710
chr1	186640467	186640768
chr1	186704582	186704883
chr1	186823291	186823592
chr1	186979775	186980076
chr1	187002771	187003072
chr1	187008105	187008406
chr1	187975526	187975827
chr1	189566236	189566537
chr1	190137305	190137606
chr1	191467737	191468038
chr1	191793306	191793607
chr1	192088029	192088330
chr1	192609118	192609419
chr1	192644916	192645217
chr1	192718499	192718800
chr1	192830971	192831272
chr1	192906335	192906636
chr1	192936652	192936953
chr1	193983176	193983477
chr1	194056285	194056586
chr1	196649264	196649565
chr1	197987792	197988093
chr1	199259739	199260040
chr1	199560098	199560399
chr1	199712339	199712640
chr1	199878305	199878606
chr1	200051503	200051804
chr1	200059816	200060117
chr1	200175538	200175839
chr1	201828571	201828872
chr1	203359480	203359781
chr1	203582378	203582679
chr1	203689713	203690014
chr1	203725635	203725936
chr1	203819696	203819997
chr1	203858360	203858661
chr1	203895658	203895959
chr1	204026848	204027149
chr1	204083064	204083365
chr1	204282878	204283179
chr1	204513556	204513857
chr1	205274147	205274448
chr1	205921484	205921785
chr1	206845640	206845941
chr1	207178358	207178659
chr1	207313953	207314254
chr1	207319073	207319374
chr1	207328433	207328734
chr1	208117935	208118236
chr1	208130373	208130674
chr1	208619926	208620227
chr1	209125321	209125622
chr1	209411748	209412049
chr1	209492153	209492454
chr1	209562537	209562838
chr1	209761227	209761528
chr1	210074493	210074794
chr1	210297590	210297891
chr1	211371791	211372092
chr1	211889559	211889860
chr1	212353113	212353414
chr1	212361269	212361570
chr1	213432098	213432399
chr1	213447501	213447802
chr1	213783740	213784041
chr1	214099253	214099554
chr1	214414685	214414986
chr1	214422078	214422379
chr1	215118348	215118649
chr1	215400165	215400466
chr1	215422035	215422336
chr1	215578857	215579158
chr1	215756732	215757033
chr1	218983071	218983372
chr1	219077874	219078175
chr1	219104286	219104587
chr1	219615921	219616222
chr1	219716482	219716783
chr1	220631629	220631930
chr1	220660816	220661117
chr1	220684547	220684848
chr1	220999495	220999796
chr1	221975534	221975835
chr1	222013184	222013485
chr1	222951401	222951702
chr1	223440728	223441029
chr1	223575822	223576123
chr1	223603449	223603750
chr1	223799687	223799988
chr1	224149813	224150114
chr1	224230438	224230739
chr1	224447782	224448083
chr1	224986480	224986781
chr1	226087331	226087632
chr1	226951658	226951959
chr1	226981378	226981679
chr1	227657543	227657844
chr1	228573321	228573622
chr1	229440251	229440552
chr1	229954892	229955193
chr1	230794593	230794894
chr1	231283586	231283887
chr1	231487586	231487887
chr1	232263259	232263560
chr1	232607050	232607351
chr1	232929679	232929980
chr1	233041435	233041736
chr1	233304165	233304466
chr1	233679434	233679735
chr1	234183079	234183380
chr1	235091577	235091878
chr1	235634377	235634678
chr1	235805659	235805960
chr1	236021305	236021606
chr1	236041776	236042077
chr1	236344405	236344706
chr1	240960363	240960664
chr1	241378592	241378893
chr1	241439786	241440087
chr1	241604240	241604541
chr1	241755557	241755858
chr1	242082252	242082553
chr1	242089515	242089816
chr1	243688529	243688830
chr1	243787237	243787538
chr1	244334492	244334793
chr1	244343913	244344214
chr1	244389779	244390080
chr1	244411740	244412041
chr1	245153128	245153429
chr1	245605007	245605308
chr1	246023065	246023366
chr1	246483662	246483963
chr1	247014226	247014527
chr10	313358	313659
chr10	456724	457025
chr10	691577	691878
chr10	721494	721795
chr10	3263157	3263458
chr10	3275820	3276121
chr10	3407903	3408204
chr10	3449525	3449826
chr10	3477851	3478152
chr10	3782512	3782813
chr10	3919690	3919991
chr10	3985116	3985417
chr10	4011409	4011710
chr10	4122439	4122740
chr10	4145162	4145463
chr10	4289127	4289428
chr10	4517018	4517319
chr10	4543575	4543876
chr10	4633063	4633364
chr10	5339404	5339705
chr10	5359629	5359930
chr10	5446640	5446941
chr10	5580751	5581052
chr10	7037836	7038137
chr10	7080540	7080841
chr10	8173245	8173546
chr10	8263480	8263781
chr10	8365330	8365631
chr10	8411722	8412023
chr10	9297090	9297391
chr10	9638565	9638866
chr10	9655353	9655654
chr10	9876018	9876319
chr10	10363006	10363307
chr10	11066597	11066898
chr10	11111257	11111558
chr10	11360204	11360505
chr10	11387795	11388096
chr10	11445112	11445413
chr10	12575174	12575475
chr10	12650907	12651208
chr10	12656403	12656704
chr10	14039533	14039834
chr10	14058296	14058597
chr10	14533846	14534147
chr10	14651913	14652214
chr10	15085687	15085988
chr10	15714536	15714837
chr10	15721925	15722226
chr10	16052273	16052574
chr10	16399507	16399808
chr10	16607662	16607963
chr10	16941710	16942011
chr10	17091204	17091505
chr10	17620648	17620949
chr10	18279328	18279629
chr10	21259040	21259341
chr10	21546909	21547210
chr10	21574910	21575211
chr10	22258582	22258883
chr10	22658450	22658751
chr10	22663901	22664202
chr10	24404330	24404631
chr10	24721729	24722030
chr10	24724360	24724661
chr10	24782130	24782431
chr10	25103950	25104251
chr10	25326974	25327275
chr10	28182328	28182629
chr10	28400661	28400962
chr10	29203716	29204017
chr10	30115634	30115935
chr10	30369355	30369656
chr10	30392897	30393198
chr10	30413882	30414183
chr10	30477367	30477668
chr10	30571193	30571494
chr10	31166079	31166380
chr10	31452465	31452766
chr10	31588097	31588398
chr10	31816378	31816679
chr10	32245241	32245542
chr10	33654799	33655100
chr10	33831714	33832015
chr10	34241958	34242259
chr10	34470518	34470819
chr10	34626947	34627248
chr10	34985672	34985973
chr10	35339521	35339822
chr10	35549004	35549305
chr10	35559200	35559501
chr10	36144819	36145120
chr10	36283072	36283373
chr10	43145873	43146174
chr10	43801297	43801598
chr10	44053327	44053628
chr10	44359322	44359623
chr10	44444846	44445147
chr10	44471823	44472124
chr10	44493745	44494046
chr10	44736107	44736408
chr10	45123607	45123908
chr10	45334962	45335263
chr10	45656128	45656429
chr10	45722625	45722926
chr10	45997899	45998200
chr10	47093443	47093744
chr10	48474076	48474377
chr10	48481316	48481617
chr10	48586085	48586386
chr10	49481813	49482114
chr10	49685279	49685580
chr10	49833083	49833384
chr10	50181130	50181431
chr10	50488182	50488483
chr10	50683005	50683306
chr10	51812069	51812370
chr10	53057229	53057530
chr10	53101241	53101542
chr10	53207388	53207689
chr10	53375992	53376293
chr10	53416413	53416714
chr10	53445603	53445904
chr10	53986238	53986539
chr10	54147579	54147880
chr10	54428198	54428499
chr10	54434291	54434592
chr10	54894115	54894416
chr10	55592121	55592422
chr10	56665681	56665982
chr10	57108595	57108896
chr10	57134780	57135081
chr10	60014466	60014767
chr10	60159200	60159501
chr10	60213995	60214296
chr10	61296444	61296745
chr10	61949834	61950135
chr10	62281864	62282165
chr10	62771954	62772255
chr10	63040081	63040382
chr10	63452203	63452504
chr10	64065608	64065909
chr10	64305511	64305812
chr10	64342582	64342883
chr10	64407228	64407529
chr10	64645741	64646042
chr10	66800635	66800936
chr10	69273470	69273771
chr10	69902818	69903119
chr10	69951912	69952213
chr10	71063549	71063850
chr10	71217488	71217789
chr10	72260499	72260800
chr10	72872506	72872807
chr10	72921172	72921473
chr10	72965268	72965569
chr10	73127452	73127753
chr10	73557806	73558107
chr10	73698498	73698799
chr10	74606339	74606640
chr10	74703459	74703760
chr10	74877785	74878086
chr10	74934222	74934523
chr10	74969491	74969792
chr10	75277324	75277625
chr10	77414167	77414468
chr10	77533625	77533926
chr10	78476957	78477258
chr10	78964269	78964570
chr10	79014831	79015132
chr10	79380540	79380841
chr10	79389208	79389509
chr10	79935267	79935568
chr10	80072944	80073245
chr10	80280860	80281161
chr10	80750955	80751256
chr10	82189479	82189780
chr10	83756741	83757042
chr10	84040920	84041221
chr10	84201612	84201913
chr10	84318031	84318332
chr10	84324893	84325194
chr10	84445085	84445386
chr10	84838231	84838532
chr10	85312495	85312796
chr10	85479335	85479636
chr10	85789938	85790239
chr10	86291174	86291475
chr10	87287783	87288084
chr10	87434656	87434957
chr10	88814655	88814956
chr10	89059954	89060255
chr10	90722158	90722459
chr10	90763150	90763451
chr10	91211760	91212061
chr10	91229333	91229634
chr10	91889010	91889311
chr10	92121728	92122029
chr10	92166816	92167117
chr10	92290253	92290554
chr10	92464348	92464649
chr10	92502033	92502334
chr10	92665746	92666047
chr10	93443834	93444135
chr10	93451765	93452066
chr10	93462220	93462521
chr10	93469296	93469597
chr10	93651731	93652032
chr10	93737566	93737867
chr10	93982967	93983268
chr10	94327741	94328042
chr10	94646104	94646405
chr10	95022032	95022333
chr10	95864093	95864394
chr10	96016603	96016904
chr10	96068709	96069010
chr10	97039477	97039778
chr10	97154078	97154379
chr10	97288764	97289065
chr10	97489044	97489345
chr10	97554943	97555244
chr10	97825518	97825819
chr10	98518242	98518543
chr10	98527393	98527694
chr10	99016182	99016483
chr10	99172676	99172977
chr10	99838581	99838882
chr10	100309385	100309686
chr10	101227375	101227676
chr10	101257523	101257824
chr10	101514537	101514838
chr10	101594252	101594553
chr10	102266306	102266607
chr10	103776241	103776542
chr10	104026060	104026361
chr10	105853777	105854078
chr10	106184424	106184725
chr10	110315972	110316273
chr10	111595948	111596249
chr10	111841740	111842041
chr10	113932255	113932556
chr10	114164700	114165001
chr10	114983546	114983847
chr10	115094472	115094773
chr10	115299544	115299845
chr10	115513103	115513404
chr10	116139479	116139780
chr10	116518257	116518558
chr10	117681364	117681665
chr10	118943407	118943708
chr10	119069764	119070065
chr10	119179703	119180004
chr10	120038465	120038766
chr10	120089848	120090149
chr10	120264103	120264404
chr10	120344126	120344427
chr10	120678510	120678811
chr10	121529703	121530004
chr10	121538601	121538902
chr10	122237165	122237466
chr10	122395868	122396169
chr10	122410546	122410847
chr10	122427682	122427983
chr10	123829630	123829931
chr10	124884286	124884587
chr10	125544229	125544530
chr10	127062161	127062462
chr10	127167669	127167970
chr10	127365470	127365771
chr10	127368032	127368333
chr10	127396502	127396803
chr10	127808193	127808494
chr10	128496682	128496983
chr10	128839943	128840244
chr10	128880234	128880535
chr10	130019819	130020120
chr10	130052793	130053094
chr10	130612215	130612516
chr10	131017703	131018004
chr10	131118700	131119001
chr10	133797386	133797687
chr10	133820960	133821261
chr10	133909755	133910056
chr11	3311817	3312118
chr11	3940648	3940949
chr11	4474329	4474630
chr11	5260327	5260628
chr11	6149161	6149462
chr11	7241875	7242176
chr11	7267456	7267757
chr11	7302348	7302649
chr11	7489006	7489307
chr11	7511571	7511872
chr11	7891085	7891386
chr11	8273968	8274269
chr11	8338725	8339026
chr11	10457964	10458265
chr11	11403351	11403652
chr11	11753272	11753573
chr11	12087790	12088091
chr11	12661944	12662245
chr11	13667157	13667458
chr11	13964704	13965005
chr11	14135874	14136175
chr11	14140930	14141231
chr11	14416659	14416960
chr11	15128192	15128493
chr11	15217647	15217948
chr11	15738467	15738768
chr11	15758899	15759200
chr11	15814902	15815203
chr11	15952262	15952563
chr11	16781404	16781705
chr11	16826099	16826400
chr11	18086422	18086723
chr11	18102073	18102374
chr11	18165805	18166106
chr11	18479044	18479345
chr11	18629969	18630270
chr11	19415554	19415855
chr11	19450117	19450418
chr11	19690060	19690361
chr11	19787823	19788124
chr11	22414573	22414874
chr11	22453784	22454085
chr11	23299752	23300053
chr11	23335717	23336018
chr11	23340268	23340569
chr11	23400570	23400871
chr11	23530654	23530955
chr11	23710411	23710712
chr11	25087256	25087557
chr11	27237805	27238106
chr11	27423572	27423873
chr11	27943058	27943359
chr11	27948446	27948747
chr11	27990053	27990354
chr11	28181748	28182049
chr11	28909578	28909879
chr11	28933714	28934015
chr11	29028266	29028567
chr11	29662768	29663069
chr11	30901211	30901512
chr11	31377392	31377693
chr11	31961951	31962252
chr11	32232168	32232469
chr11	32413755	32414056
chr11	32680795	32681096
chr11	33140830	33141131
chr11	33484910	33485211
chr11	33574615	33574916
chr11	34002735	34003036
chr11	34148814	34149115
chr11	34393360	34393661
chr11	34402568	34402869
chr11	34600287	34600588
chr11	35109321	35109622
chr11	35236376	35236677
chr11	35311368	35311669
chr11	35398250	35398551
chr11	35570734	35571035
chr11	35605918	35606219
chr11	35747493	35747794
chr11	35757473	35757774
chr11	35773690	35773991
chr11	35867441	35867742
chr11	36371210	36371511
chr11	42071484	42071785
chr11	42333538	42333839
chr11	42520868	42521169
chr11	43432327	43432628
chr11	43449868	43450169
chr11	44112107	44112408
chr11	44527361	44527662
chr11	44551941	44552242
chr11	44695391	44695692
chr11	44722883	44723184
chr11	45549766	45550067
chr11	45639794	45640095
chr11	45758611	45758912
chr11	45768648	45768949
chr11	48088730	48089031
chr11	48184644	48184945
chr11	56700365	56700666
chr11	56853114	56853415
chr11	56868436	56868737
chr11	57137807	57138108
chr11	57166990	57167291
chr11	57703780	57704081
chr11	58083674	58083975
chr11	58957560	58957861
chr11	58963651	58963952
chr11	58994189	58994490
chr11	60052990	60053291
chr11	60138540	60138841
chr11	61801372	61801673
chr11	61920552	61920853
chr11	62031799	62032100
chr11	62959296	62959597
chr11	65410640	65410941
chr11	65993998	65994299
chr11	66507500	66507801
chr11	68327746	68328047
chr11	69309234	69309535
chr11	70545384	70545685
chr11	71915975	71916276
chr11	72116150	72116451
chr11	73123639	73123940
chr11	73906919	73907220
chr11	74138439	74138740
chr11	74216065	74216366
chr11	74232279	74232580
chr11	74243554	74243855
chr11	74557853	74558154
chr11	74811359	74811660
chr11	74818440	74818741
chr11	75324108	75324409
chr11	75619187	75619488
chr11	75719575	75719876
chr11	76036166	76036467
chr11	76188862	76189163
chr11	76998741	76999042
chr11	77178278	77178579
chr11	77217888	77218189
chr11	77236439	77236740
chr11	77381227	77381528
chr11	78861997	78862298
chr11	79994514	79994815
chr11	82454188	82454489
chr11	82565339	82565640
chr11	82584935	82585236
chr11	82750660	82750961
chr11	83295351	83295652
chr11	83374539	83374840
chr11	85556134	85556435
chr11	85672946	85673247
chr11	85814920	85815221
chr11	86101549	86101850
chr11	86107472	86107773
chr11	87628075	87628376
chr11	87776369	87776670
chr11	89137009	89137310
chr11	89863420	89863721
chr11	89880838	89881139
chr11	90085910	90086211
chr11	91655169	91655470
chr11	91841680	91841981
chr11	92055403	92055704
chr11	94451230	94451531
chr11	95074546	95074847
chr11	95385280	95385581
chr11	95617631	95617932
chr11	96634282	96634583
chr11	100490251	100490552
chr11	100820215	100820516
chr11	101668324	101668625
chr11	101678277	101678578
chr11	102253423	102253724
chr11	102356161	102356462
chr11	102434910	102435211
chr11	102651247	102651548
chr11	102985905	102986206
chr11	104441098	104441399
chr11	104494726	104495027
chr11	104944846	104945147
chr11	104970868	104971169
chr11	105027510	105027811
chr11	105541588	105541889
chr11	106343896	106344197
chr11	107454600	107454901
chr11	107701655	107701956
chr11	108487359	108487660
chr11	108844650	108844951
chr11	108904781	108905082
chr11	109242509	109242810
chr11	110216491	110216792
chr11	110342474	110342775
chr11	110873016	110873317
chr11	110939846	110940147
chr11	111397345	111397646
chr11	111834334	111834635
chr11	112470918	112471219
chr11	113249390	113249691
chr11	113262416	113262717
chr11	113418192	113418493
chr11	113474021	113474322
chr11	113503762	113504063
chr11	114548851	114549152
chr11	115933684	115933985
chr11	116621825	116622126
chr11	116760911	116761212
chr11	116988620	116988921
chr11	117043832	117044133
chr11	118251556	118251857
chr11	118257367	118257668
chr11	120119641	120119942
chr11	120295373	120295674
chr11	120650995	120651296
chr11	121411352	121411653
chr11	121463683	121463984
chr11	122017236	122017537
chr11	122100277	122100578
chr11	122113496	122113797
chr11	122362232	122362533
chr11	122655315	122655616
chr11	123844580	123844881
chr11	123860943	123861244
chr11	124677165	124677466
chr11	124998351	124998652
chr11	125751549	125751850
chr11	126687011	126687312
chr11	127490659	127490960
chr11	128245928	128246229
chr11	128279436	128279737
chr11	128307116	128307417
chr11	128735422	128735723
chr11	129893129	129893430
chr11	130036370	130036671
chr11	130147176	130147477
chr11	131519798	131520099
chr11	131637600	131637901
chr11	131674566	131674867
chr11	131681291	131681592
chr11	131709301	131709602
chr11	131748961	131749262
chr11	132200378	132200679
chr11	132758170	132758471
chr11	134107137	134107438
chr12	612537	612838
chr12	731590	731891
chr12	783703	784004
chr12	799675	799976
chr12	1067977	1068278
chr12	1423098	1423399
chr12	1885815	1886116
chr12	2022063	2022364
chr12	2263253	2263554
chr12	2307439	2307740
chr12	2662957	2663258
chr12	3636368	3636669
chr12	3835674	3835975
chr12	4054906	4055207
chr12	4374486	4374787
chr12	4593520	4593821
chr12	4715064	4715365
chr12	5390908	5391209
chr12	6217049	6217350
chr12	7328136	7328437
chr12	7433165	7433466
chr12	7492312	7492613
chr12	7502306	7502607
chr12	7754882	7755183
chr12	8101768	8102069
chr12	8130238	8130539
chr12	9270751	9271052
chr12	9852535	9852836
chr12	9917349	9917650
chr12	9928285	9928586
chr12	10194824	10195125
chr12	10524984	10525285
chr12	11033550	11033851
chr12	11418846	11419147
chr12	11504727	11505028
chr12	11729145	11729446
chr12	11858348	11858649
chr12	12085392	12085693
chr12	12300366	12300667
chr12	12392376	12392677
chr12	12609635	12609936
chr12	12843201	12843502
chr12	14374067	14374368
chr12	15576649	15576950
chr12	15801569	15801870
chr12	15933960	15934261
chr12	15949964	15950265
chr12	16119425	16119726
chr12	16721859	16722160
chr12	19165954	19166255
chr12	19205678	19205979
chr12	19273746	19274047
chr12	19778521	19778822
chr12	19890317	19890618
chr12	19975449	19975750
chr12	22145796	22146097
chr12	22702517	22702818
chr12	23397563	23397864
chr12	23406184	23406485
chr12	24192674	24192975
chr12	24354555	24354856
chr12	25682719	25683020
chr12	25950353	25950654
chr12	26471538	26471839
chr12	26531679	26531980
chr12	27254288	27254589
chr12	28017531	28017832
chr12	29543702	29544003
chr12	29690257	29690558
chr12	30603796	30604097
chr12	31035675	31035976
chr12	31416688	31416989
chr12	31916084	31916385
chr12	31972365	31972666
chr12	32393798	32394099
chr12	32485369	32485670
chr12	38676792	38677093
chr12	40234253	40234554
chr12	40297628	40297929
chr12	40329367	40329668
chr12	40504765	40505066
chr12	40531107	40531408
chr12	40547519	40547820
chr12	41796662	41796963
chr12	42244204	42244505
chr12	42664470	42664771
chr12	43032096	43032397
chr12	43120658	43120959
chr12	43150831	43151132
chr12	43473345	43473646
chr12	43632118	43632419
chr12	43661665	43661966
chr12	43699920	43700221
chr12	44369875	44370176
chr12	45602870	45603171
chr12	46694791	46695092
chr12	46713823	46714124
chr12	46901870	46902171
chr12	47040849	47041150
chr12	48242973	48243274
chr12	48275549	48275850
chr12	50618151	50618452
chr12	50626738	50627039
chr12	50628165	50628466
chr12	50809711	50810012
chr12	51239117	51239418
chr12	53049681	53049982
chr12	53822106	53822407
chr12	53989243	53989544
chr12	54776945	54777246
chr12	55451375	55451676
chr12	56308737	56309038
chr12	56854968	56855269
chr12	57210314	57210615
chr12	58883260	58883561
chr12	58898439	58898740
chr12	58951487	58951788
chr12	59382503	59382804
chr12	59463316	59463617
chr12	60002119	60002420
chr12	60244165	60244466
chr12	60429652	60429953
chr12	60831176	60831477
chr12	63139128	63139429
chr12	63436741	63437042
chr12	63747414	63747715
chr12	63803997	63804298
chr12	64813832	64814133
chr12	65140727	65141028
chr12	65550390	65550691
chr12	66792736	66793037
chr12	66894297	66894598
chr12	66944445	66944746
chr12	66990014	66990315
chr12	68160185	68160486
chr12	68375078	68375379
chr12	68644267	68644568
chr12	68653366	68653667
chr12	69453280	69453581
chr12	69490983	69491284
chr12	69836783	69837084
chr12	70072961	70073262
chr12	70446781	70447082
chr12	71794258	71794559
chr12	72285870	72286171
chr12	75375365	75375666
chr12	75944686	75944987
chr12	76184038	76184339
chr12	76228490	76228791
chr12	76245988	76246289
chr12	76311561	76311862
chr12	76630795	76631096
chr12	77059412	77059713
chr12	77525939	77526240
chr12	78207843	78208144
chr12	78235260	78235561
chr12	79076865	79077166
chr12	79273869	79274170
chr12	79696244	79696545
chr12	79791437	79791738
chr12	81603701	81604002
chr12	81668476	81668777
chr12	81690759	81691060
chr12	82743590	82743891
chr12	82855613	82855914
chr12	82948683	82948984
chr12	83359950	83360251
chr12	84993431	84993732
chr12	85750785	85751086
chr12	86369519	86369820
chr12	86400904	86401205
chr12	86587765	86588066
chr12	87113253	87113554
chr12	89204085	89204386
chr12	89338362	89338663
chr12	89606255	89606556
chr12	89653644	89653945
chr12	89888794	89889095
chr12	89895602	89895903
chr12	89946189	89946490
chr12	90125438	90125739
chr12	90417023	90417324
chr12	90459248	90459549
chr12	90674530	90674831
chr12	90909016	90909317
chr12	91195338	91195639
chr12	91210514	91210815
chr12	91364253	91364554
chr12	91537298	91537599
chr12	91932185	91932486
chr12	92016033	92016334
chr12	92079746	92080047
chr12	92297122	92297423
chr12	92435933	92436234
chr12	92805566	92805867
chr12	92846564	92846865
chr12	92879188	92879489
chr12	92937699	92938000
chr12	92976756	92977057
chr12	93025547	93025848
chr12	93190494	93190795
chr12	93597124	93597425
chr12	94198593	94198894
chr12	94702840	94703141
chr12	96018347	96018648
chr12	96448084	96448385
chr12	97283362	97283663
chr12	97632896	97633197
chr12	97929448	97929749
chr12	97990868	97991169
chr12	98033731	98034032
chr12	98044071	98044372
chr12	98378292	98378593
chr12	98668630	98668931
chr12	102410290	102410591
chr12	102610092	102610393
chr12	102815687	102815988
chr12	103932227	103932528
chr12	104023489	104023790
chr12	104051123	104051424
chr12	105608393	105608694
chr12	106213414	106213715
chr12	106316441	106316742
chr12	106991817	106992118
chr12	107109340	107109641
chr12	107608088	107608389
chr12	107630792	107631093
chr12	107696699	107697000
chr12	107773706	107774007
chr12	107805594	107805895
chr12	108055588	108055889
chr12	108377693	108377994
chr12	108676530	108676831
chr12	109342207	109342508
chr12	110983477	110983778
chr12	111333107	111333408
chr12	112485558	112485859
chr12	113409451	113409752
chr12	114173584	114173885
chr12	114219708	114220009
chr12	114601613	114601914
chr12	116989780	116990081
chr12	117039405	117039706
chr12	117514808	117515109
chr12	117699100	117699401
chr12	117772776	117773077
chr12	117780528	117780829
chr12	118206981	118207282
chr12	118856507	118856808
chr12	119884287	119884588
chr12	120165643	120165944
chr12	121036989	121037290
chr12	121642587	121642888
chr12	122732420	122732721
chr12	123401364	123401665
chr12	128044229	128044530
chr12	131413282	131413583
chr12	132594315	132594616
chr13	19961660	19961961
chr13	20913316	20913617
chr13	24217953	24218254
chr13	24253428	24253729
chr13	24324913	24325214
chr13	25015913	25016214
chr13	25850934	25851235
chr13	27785936	27786237
chr13	28615366	28615667
chr13	28755607	28755908
chr13	28922472	28922773
chr13	29318228	29318529
chr13	30031485	30031786
chr13	30568273	30568574
chr13	30576751	30577052
chr13	30681639	30681940
chr13	30738343	30738644
chr13	31108230	31108531
chr13	31338249	31338550
chr13	31575324	31575625
chr13	31935913	31936214
chr13	32059693	32059994
chr13	32306123	32306424
chr13	32324164	32324465
chr13	32410112	32410413
chr13	32524589	32524890
chr13	32689248	32689549
chr13	33491645	33491946
chr13	33573968	33574269
chr13	33985396	33985697
chr13	34130280	34130581
chr13	34599942	34600243
chr13	34644151	34644452
chr13	34917582	34917883
chr13	35009519	35009820
chr13	35461447	35461748
chr13	35714070	35714371
chr13	35930778	35931079
chr13	36196174	36196475
chr13	36429845	36430146
chr13	36656559	36656860
chr13	36887740	36888041
chr13	37020002	37020303
chr13	37073636	37073937
chr13	37483702	37484003
chr13	37862493	37862794
chr13	38239582	38239883
chr13	39567848	39568149
chr13	40683442	40683743
chr13	40737847	40738148
chr13	40805103	40805404
chr13	40887929	40888230
chr13	42249559	42249860
chr13	43113841	43114142
chr13	43136255	43136556
chr13	43395644	43395945
chr13	43406801	43407102
chr13	43801854	43802155
chr13	43819554	43819855
chr13	43922621	43922922
chr13	43988295	43988596
chr13	44629843	44630144
chr13	44852407	44852708
chr13	45259800	45260101
chr13	45278973	45279274
chr13	45464173	45464474
chr13	45589441	45589742
chr13	45941537	45941838
chr13	46293226	46293527
chr13	46928965	46929266
chr13	47094731	47095032
chr13	47133726	47134027
chr13	47237774	47238075
chr13	47378777	47379078
chr13	47439349	47439650
chr13	48479049	48479350
chr13	48716632	48716933
chr13	49138219	49138520
chr13	49147730	49148031
chr13	49365975	49366276
chr13	50772688	50772989
chr13	51191515	51191816
chr13	51205383	51205684
chr13	51245059	51245360
chr13	51309251	51309552
chr13	51362715	51363016
chr13	52053299	52053600
chr13	52435889	52436190
chr13	52947511	52947812
chr13	59668359	59668660
chr13	59850571	59850872
chr13	59894411	59894712
chr13	59907132	59907433
chr13	60046222	60046523
chr13	61146594	61146895
chr13	62501806	62502107
chr13	65343547	65343848
chr13	65352671	65352972
chr13	66294015	66294316
chr13	67539312	67539613
chr13	71793134	71793435
chr13	71823203	71823504
chr13	72091174	72091475
chr13	72179957	72180258
chr13	72636788	72637089
chr13	73533548	73533849
chr13	73599663	73599964
chr13	73605795	73606096
chr13	73664633	73664934
chr13	73742713	73743014
chr13	73829199	73829500
chr13	74288690	74288991
chr13	74596124	74596425
chr13	74767554	74767855
chr13	75261965	75262266
chr13	75414112	75414413
chr13	75481928	75482229
chr13	75504870	75505171
chr13	77320052	77320353
chr13	77890619	77890920
chr13	78443147	78443448
chr13	78452376	78452677
chr13	78769457	78769758
chr13	79337009	79337310
chr13	80487803	80488104
chr13	80683494	80683795
chr13	80798631	80798932
chr13	80850582	80850883
chr13	80938073	80938374
chr13	81098987	81099288
chr13	81103899	81104200
chr13	81152555	81152856
chr13	81414520	81414821
chr13	81495755	81496056
chr13	81547940	81548241
chr13	85887925	85888226
chr13	90465177	90465478
chr13	90514946	90515247
chr13	90924684	90924985
chr13	91978781	91979082
chr13	94411177	94411478
chr13	94616089	94616390
chr13	95071638	95071939
chr13	95374901	95375202
chr13	95652499	95652800
chr13	95971774	95972075
chr13	95996176	95996477
chr13	96734942	96735243
chr13	96745884	96746185
chr13	97695604	97695905
chr13	98192005	98192306
chr13	98563806	98564107
chr13	98967808	98968109
chr13	99359525	99359826
chr13	100123511	100123812
chr13	101320670	101320971
chr13	101418836	101419137
chr13	102359062	102359363
chr13	102425515	102425816
chr13	105689490	105689791
chr13	106572720	106573021
chr13	106943444	106943745
chr13	107263210	107263511
chr13	107269929	107270230
chr13	107303757	107304058
chr13	107343293	107343594
chr13	107366749	107367050
chr13	107752047	107752348
chr13	107936563	107936864
chr13	108013472	108013773
chr13	108200684	108200985
chr13	108853164	108853465
chr13	109799579	109799880
chr13	110304971	110305272
chr13	111630774	111631075
chr13	111989584	111989885
chr13	112751947	112752248
chr13	113179895	113180196
chr14	21798375	21798676
chr14	22360151	22360452
chr14	22591436	22591737
chr14	22859214	22859515
chr14	22898049	22898350
chr14	22935479	22935780
chr14	23092029	23092330
chr14	23209499	23209800
chr14	23599311	23599612
chr14	23607398	23607699
chr14	24334855	24335156
chr14	25211066	25211367
chr14	25236310	25236611
chr14	25318726	25319027
chr14	25391372	25391673
chr14	25403667	25403968
chr14	25459225	25459526
chr14	25624173	25624474
chr14	25859209	25859510
chr14	26356815	26357116
chr14	26590724	26591025
chr14	27305419	27305720
chr14	28984795	28985096
chr14	29685128	29685429
chr14	30071159	30071460
chr14	30713034	30713335
chr14	31507872	31508173
chr14	31795357	31795658
chr14	32288021	32288322
chr14	33944865	33945166
chr14	34512943	34513244
chr14	35320646	35320947
chr14	35440924	35441225
chr14	35754702	35755003
chr14	35769213	35769514
chr14	36158799	36159100
chr14	38049456	38049757
chr14	38480428	38480729
chr14	38835896	38836197
chr14	38861034	38861335
chr14	39232079	39232380
chr14	50393550	50393851
chr14	51193495	51193796
chr14	51235517	51235818
chr14	51332524	51332825
chr14	51393560	51393861
chr14	51648820	51649121
chr14	51765668	51765969
chr14	51787814	51788115
chr14	51808939	51809240
chr14	51827609	51827910
chr14	51853776	51854077
chr14	51925316	51925617
chr14	52001626	52001927
chr14	52178292	52178593
chr14	52356749	52357050
chr14	52592103	52592404
chr14	52805074	52805375
chr14	53050295	53050596
chr14	53236926	53237227
chr14	53704275	53704576
chr14	54559433	54559734
chr14	54996556	54996857
chr14	55745325	55745626
chr14	55854927	55855228
chr14	55975327	55975628
chr14	56234062	56234363
chr14	56336161	56336462
chr14	56612719	56613020
chr14	56822426	56822727
chr14	56867447	56867748
chr14	57029655	57029956
chr14	57829482	57829783
chr14	58660293	58660594
chr14	58835791	58836092
chr14	59128748	59129049
chr14	59189519	59189820
chr14	59768168	59768469
chr14	60949541	60949842
chr14	62469487	62469788
chr14	62564200	62564501
chr14	64679430	64679731
chr14	64830089	64830390
chr14	65084945	65085246
chr14	65799228	65799529
chr14	66277416	66277717
chr14	66338225	66338526
chr14	66346001	66346302
chr14	67105456	67105757
chr14	67271213	67271514
chr14	67743332	67743633
chr14	67810809	67811110
chr14	67911050	67911351
chr14	68176558	68176859
chr14	68257230	68257531
chr14	68393607	68393908
chr14	68506332	68506633
chr14	68859528	68859829
chr14	68943222	68943523
chr14	68968221	68968522
chr14	69043220	69043521
chr14	69169866	69170167
chr14	69252312	69252613
chr14	69458529	69458830
chr14	70152301	70152602
chr14	70213067	70213368
chr14	70354387	70354688
chr14	70368400	70368701
chr14	71401784	71402085
chr14	71488562	71488863
chr14	71919521	71919822
chr14	72246867	72247168
chr14	72970715	72971016
chr14	73104734	73105035
chr14	74163197	74163498
chr14	74475867	74476168
chr14	75291741	75292042
chr14	75301198	75301499
chr14	75313757	75314058
chr14	75679989	75680290
chr14	76129366	76129667
chr14	76667523	76667824
chr14	77016787	77017088
chr14	78358708	78359009
chr14	79452440	79452741
chr14	79494715	79495016
chr14	79632539	79632840
chr14	80111416	80111717
chr14	81012813	81013114
chr14	81762909	81763210
chr14	81769669	81769970
chr14	81775933	81776234
chr14	84173471	84173772
chr14	84211309	84211610
chr14	84720792	84721093
chr14	84807332	84807633
chr14	85442723	85443024
chr14	85803264	85803565
chr14	85933044	85933345
chr14	86218558	86218859
chr14	88385870	88386171
chr14	88403846	88404147
chr14	88515015	88515316
chr14	88715007	88715308
chr14	89007686	89007987
chr14	89270435	89270736
chr14	89831395	89831696
chr14	91436454	91436755
chr14	92970231	92970532
chr14	93332637	93332938
chr14	93357569	93357870
chr14	94679460	94679761
chr14	95441863	95442164
chr14	95503953	95504254
chr14	95573351	95573652
chr14	95650104	95650405
chr14	95657825	95658126
chr14	96358446	96358747
chr14	96712781	96713082
chr14	96869807	96870108
chr14	98268816	98269117
chr14	100246125	100246426
chr14	100595435	100595736
chr14	100826314	100826615
chr14	101221977	101222278
chr14	101227872	101228173
chr14	101381064	101381365
chr14	101460738	101461039
chr14	101614587	101614888
chr14	101743085	101743386
chr14	102822649	102822950
chr14	103253150	103253451
chr14	103779980	103780281
chr14	104215782	104216083
chr14	104231920	104232221
chr14	104539240	104539541
chr14	105388067	105388368
chr15	25640096	25640397
chr15	29614636	29614937
chr15	29908766	29909067
chr15	30076697	30076998
chr15	30327663	30327964
chr15	30977958	30978259
chr15	32050362	32050663
chr15	32297407	32297708
chr15	33085061	33085362
chr15	33125543	33125844
chr15	33359660	33359961
chr15	34293785	34294086
chr15	34356643	34356944
chr15	34974887	34975188
chr15	34985595	34985896
chr15	35750735	35751036
chr15	35777628	35777929
chr15	35849726	35850027
chr15	35924495	35924796
chr15	36478625	36478926
chr15	38116965	38117266
chr15	38199393	38199694
chr15	38316893	38317194
chr15	38343017	38343318
chr15	39559913	39560214
chr15	39573330	39573631
chr15	39760562	39760863
chr15	40482852	40483153
chr15	42581429	42581730
chr15	42624544	42624845
chr15	42636951	42637252
chr15	42656769	42657070
chr15	42980543	42980844
chr15	44760941	44761242
chr15	45096826	45097127
chr15	45131179	45131480
chr15	45195529	45195830
chr15	45843924	45844225
chr15	45856559	45856860
chr15	46166749	46167050
chr15	46267046	46267347
chr15	46285763	46286064
chr15	46705756	46706057
chr15	47644520	47644821
chr15	47913488	47913789
chr15	47989469	47989770
chr15	48000321	48000622
chr15	48018769	48019070
chr15	48177011	48177312
chr15	48263948	48264249
chr15	48537139	48537440
chr15	49428484	49428785
chr15	49967294	49967595
chr15	49978889	49979190
chr15	50870471	50870772
chr15	51605296	51605597
chr15	51626230	51626531
chr15	52200557	52200858
chr15	52377506	52377807
chr15	52598755	52599056
chr15	53818104	53818405
chr15	54454157	54454458
chr15	55095627	55095928
chr15	55781456	55781757
chr15	56234946	56235247
chr15	57863487	57863788
chr15	58166104	58166405
chr15	58194402	58194703
chr15	58201650	58201951
chr15	58378717	58379018
chr15	58607002	58607303
chr15	58647817	58648118
chr15	58860787	58861088
chr15	59294803	59295104
chr15	59510376	59510677
chr15	60211845	60212146
chr15	60388385	60388686
chr15	61132537	61132838
chr15	61162936	61163237
chr15	61334133	61334434
chr15	61466606	61466907
chr15	61510005	61510306
chr15	61752620	61752921
chr15	62213347	62213648
chr15	62695364	62695665
chr15	62736900	62737201
chr15	63071659	63071960
chr15	63270713	63271014
chr15	63745440	63745741
chr15	64244413	64244714
chr15	64296893	64297194
chr15	64309552	64309853
chr15	64350752	64351053
chr15	65335536	65335837
chr15	66031032	66031333
chr15	66808470	66808771
chr15	66978028	66978329
chr15	67772552	67772853
chr15	68011756	68012057
chr15	68467940	68468241
chr15	68565181	68565482
chr15	68821323	68821624
chr15	68958772	68959073
chr15	69064164	69064465
chr15	69633276	69633577
chr15	69717642	69717943
chr15	70091268	70091569
chr15	70337311	70337612
chr15	70497115	70497416
chr15	70504951	70505252
chr15	70529068	70529369
chr15	70581523	70581824
chr15	71750887	71751188
chr15	71954909	71955210
chr15	72098756	72099057
chr15	72137333	72137634
chr15	72540894	72541195
chr15	72672258	72672559
chr15	72863668	72863969
chr15	73885678	73885979
chr15	74798604	74798905
chr15	74866613	74866914
chr15	75718756	75719057
chr15	76116249	76116550
chr15	76222562	76222863
chr15	76672643	76672944
chr15	77011267	77011568
chr15	77232374	77232675
chr15	78058908	78059209
chr15	78122533	78122834
chr15	79583258	79583559
chr15	79615776	79616077
chr15	80246527	80246828
chr15	80913296	80913597
chr15	80954526	80954827
chr15	81304005	81304306
chr15	81377590	81377891
chr15	85209688	85209989
chr15	85376674	85376975
chr15	85637965	85638266
chr15	86142089	86142390
chr15	88298390	88298691
chr15	88420687	88420988
chr15	88457852	88458153
chr15	88983287	88983588
chr15	89056472	89056773
chr15	89343517	89343818
chr15	89406697	89406998
chr15	89482225	89482526
chr15	90094784	90095085
chr15	90805072	90805373
chr15	92592905	92593206
chr15	95334287	95334588
chr15	95630182	95630483
chr15	95990120	95990421
chr15	96569549	96569850
chr15	96774148	96774449
chr15	97546480	97546781
chr15	97579998	97580299
chr15	97700172	97700473
chr15	98090610	98090911
chr15	98568855	98569156
chr15	99694568	99694869
chr15	101282141	101282442
chr15	101349764	101350065
chr15	101364453	101364754
chr15	101716903	101717204
chr15	101765939	101766240
chr15	102108591	102108892
chr16	2748995	2749296
chr16	4275892	4276193
chr16	4967325	4967626
chr16	8726549	8726850
chr16	9478085	9478386
chr16	9603560	9603861
chr16	12556616	12556917
chr16	14136558	14136859
chr16	14556699	14557000
chr16	15053665	15053966
chr16	15155991	15156292
chr16	16139175	16139476
chr16	17260905	17261206
chr16	19619246	19619547
chr16	19816372	19816673
chr16	20384334	20384635
chr16	20488749	20489050
chr16	20557514	20557815
chr16	20949816	20950117
chr16	21801762	21802063
chr16	22554657	22554958
chr16	22617897	22618198
chr16	23093176	23093477
chr16	23530248	23530549
chr16	23575988	23576289
chr16	23662029	23662330
chr16	24136836	24137137
chr16	24320643	24320944
chr16	24442314	24442615
chr16	27138624	27138925
chr16	27208638	27208939
chr16	28538342	28538643
chr16	28646377	28646678
chr16	47397703	47398004
chr16	47408879	47409180
chr16	47537890	47538191
chr16	47747089	47747390
chr16	47900344	47900645
chr16	48352630	48352931
chr16	48610967	48611268
chr16	49946703	49947004
chr16	49986345	49986646
chr16	53549249	53549550
chr16	53899398	53899699
chr16	54074934	54075235
chr16	54407669	54407970
chr16	54481971	54482272
chr16	55036338	55036639
chr16	55047255	55047556
chr16	55560143	55560444
chr16	55576634	55576935
chr16	55597558	55597859
chr16	55883691	55883992
chr16	56559312	56559613
chr16	57401348	57401649
chr16	57816127	57816428
chr16	57905650	57905951
chr16	57927945	57928246
chr16	58597466	58597767
chr16	58858548	58858849
chr16	59428389	59428690
chr16	59434817	59435118
chr16	59493784	59494085
chr16	63501922	63502223
chr16	64396147	64396448
chr16	64981992	64982293
chr16	65418413	65418714
chr16	65448211	65448512
chr16	65707193	65707494
chr16	65779345	65779646
chr16	65867400	65867701
chr16	66161389	66161690
chr16	66184577	66184878
chr16	66451065	66451366
chr16	67399052	67399353
chr16	67419349	67419650
chr16	67538413	67538714
chr16	68047282	68047583
chr16	69335143	69335444
chr16	69568989	69569290
chr16	69771649	69771950
chr16	70247943	70248244
chr16	70265788	70266089
chr16	70964688	70964989
chr16	71547579	71547880
chr16	71662727	71663028
chr16	72206182	72206483
chr16	72298077	72298378
chr16	72515397	72515698
chr16	72671538	72671839
chr16	73262597	73262898
chr16	73314331	73314632
chr16	74472611	74472912
chr16	75695241	75695542
chr16	77004086	77004387
chr16	77096902	77097203
chr16	77310626	77310927
chr16	77342125	77342426
chr16	77479279	77479580
chr16	77701680	77701981
chr16	77850192	77850493
chr16	82116408	82116709
chr16	82979348	82979649
chr16	83021431	83021732
chr16	83023805	83024106
chr16	83215638	83215939
chr16	83398871	83399172
chr16	83436711	83437012
chr16	83585834	83586135
chr16	83637279	83637580
chr16	83649188	83649489
chr16	84128534	84128835
chr16	84694661	84694962
chr16	84932043	84932344
chr16	85050760	85051061
chr16	85157662	85157963
chr16	85903991	85904292
chr16	87593612	87593913
chr16	89590151	89590452
chr17	2665	2966
chr17	1515993	1516294
chr17	2107686	2107987
chr17	2968493	2968794
chr17	4082381	4082682
chr17	4639535	4639836
chr17	5570331	5570632
chr17	5579479	5579780
chr17	5817701	5818002
chr17	5924605	5924906
chr17	6530397	6530698
chr17	6726390	6726691
chr17	6997780	6998081
chr17	7442513	7442814
chr17	7959499	7959800
chr17	8035365	8035666
chr17	11944682	11944983
chr17	12199735	12200036
chr17	12517053	12517354
chr17	12762825	12763126
chr17	12940081	12940382
chr17	14053113	14053414
chr17	15073110	15073411
chr17	15193098	15193399
chr17	16302247	16302548
chr17	18245329	18245630
chr17	18724788	18725089
chr17	19215177	19215478
chr17	19366564	19366865
chr17	19967434	19967735
chr17	20707966	20708267
chr17	20825715	20826016
chr17	20882936	20883237
chr17	21482137	21482438
chr17	25592351	25592652
chr17	26068962	26069263
chr17	26109935	26110236
chr17	26707769	26708070
chr17	27192669	27192970
chr17	27273278	27273579
chr17	27334936	27335237
chr17	28534791	28535092
chr17	28572050	28572351
chr17	28740204	28740505
chr17	28857687	28857988
chr17	30147712	30148013
chr17	30242551	30242852
chr17	31130922	31131223
chr17	31221373	31221674
chr17	31287927	31288228
chr17	31594306	31594607
chr17	31791969	31792270
chr17	32614921	32615222
chr17	32726150	32726451
chr17	32997243	32997544
chr17	33186199	33186500
chr17	33622760	33623061
chr17	33849007	33849308
chr17	34193293	34193594
chr17	34245702	34246003
chr17	34443151	34443452
chr17	36152756	36153057
chr17	36425500	36425801
chr17	37495595	37495896
chr17	37673520	37673821
chr17	37961131	37961432
chr17	38123707	38124008
chr17	38144461	38144762
chr17	38197490	38197791
chr17	38738876	38739177
chr17	38863993	38864294
chr17	39042405	39042706
chr17	39256341	39256642
chr17	39276570	39276871
chr17	39297110	39297411
chr17	39533894	39534195
chr17	39548577	39548878
chr17	40599144	40599445
chr17	40776159	40776460
chr17	41546107	41546408
chr17	41861356	41861657
chr17	44186056	44186357
chr17	44231898	44232199
chr17	45343341	45343642
[truncated: 3,325 more rows]
